# Supplementary material for: Combined BSA-Seq and RNA-Seq Analysis to Identify Candidate Genes Associated with Aluminum Toxicity in Rapeseed (Brassica napus L.)
Source: Int J Mol Sci. 2024 Oct 17;25(20):11190. doi: 10.3390/ijms252011190 (PMC11514608; doi:10.3390/ijms252011190)
Supplement: Supplementary file 1 [file ijms-25-11190-s001.zip › Supplementary Tables.xlsx]

## Sheet: Table S1
Supplementary Table S1 Quality statistics of raw data
Sample	Raw reads	Clean reads(rate)	BaseNumber	GC(%)	Q30(%)	Mapped Clean Reads（rate）
R178	172657062	167762998(97.17%)	25164449700	38.25	92.73	166763496(99.40%)
S169	192011062	185579722(96.65%)	27836958300	37.91	92.52	184081535(99.19%)
ATL pool	367878256	357003712(97.04%)	44047817400	38.38	93.93	354722382(99.36%)
ASL pool	302549092	293652116(97.06%)	53550556800	38.56	94.08	291868772(99.39%)

## Sheet: Table S2
Supplementary Table S2 Statistical analysis of sequencing data alignment with the reference genome
Sample	Genome Size	Cover Bases	Aver Genome Depth	Cover(1×)	Cover(5×)	Cover(10×)
R178	850292103	25014524400	29.42	0.7994	0.7525	0.6833
S169	850292103	27612230250	32.47	0.804	0.7732	0.7367
ATL pool	850292103	53208357300	62.58	0.8328	0.8098	0.7845
ASL pool	850292103	43780315800	51.49	0.8306	0.8031	0.7698

## Sheet: Table S3
Supplementary Table S3 Annotation of SNP
Type	R178	S169	ATL pool	ASL pool
Intron	52966	54786	76099	74331
Intragenic	53145	52657	74951	73604
Intergenic	2121531	2415869	3013493	2942458
Upstream	310678	323002	435504	426867
Downstream	299944	310023	422773	415487
Synonymous coding	76286	76386	108272	106544
Synonymous stop	155	175	215	208
Non synonymous coding	59510	60507	83767	82385
Splice site acceptor	166	181	255	245
Splice site donor	137	147	191	192
Splice site region	2193	2231	3133	3108
Start lost	174	187	242	246
Stop gained	870	913	1218	1215
Stop lost	341	364	482	472
Total	2978096	3297428	4220595	4127362

## Sheet: Table S4
Supplementary Table S4 SNP linked region
chromosome	start	end	length
chrA07	15402793	18799754	3396962
chrA07	20308564	20760352	451789
chrA09	26382178	27159317	777140
chrC08	6061199	6099270	38072

## Sheet: Table S5
Supplementary Table S5 Annotation of Indel
Type	R178	S169	ATL pool	ASL pool
Intron	31077	31547	32535	32433
Intragenic	37412	37946	39018	38938
Intergenic	652883	667959	691429	687176
Upstream	137666	140519	145381	144434
Downstream	129176	131326	135973	135348
Codon change plus codon deletion	1250	1251	1286	1279
Codon change plus codon insertion	813	814	839	836
Codon deletion	1694	1706	1740	1737
Codon insertion	2037	2052	2105	2103
Exon deleted	2	2	2	2
Frame shift	7998	8057	8298	8277
Splice site acceptor	144	148	150	151
Splice site donor	206	205	217	217
Splice site region	1330	1359	1393	1388
Start lost	133	133	138	137
Stop gained	203	200	217	217
Stop lost	122	122	128	127
Total	1004146	1025346	1060849	1054800

## Sheet: Table S6
Supplementary Table S6 Indel linked region
Chr	Start	End	Length
chrA02	9219187	9219189	2
chrA07	15712254	19360892	3648638
chrA07	20680931	20755053	74122
chrA09	26393183	27036238	643055

## Sheet: Table S7
Supplementary Table S7 The candidate genes screened by BSA
Gene ID	Chromosome	QTL	Start	End	COG_class	COG_class_annotation	GO_annotation	KEGG_annotation	KOG_class	KOG_class_annotation	Pfam_annotation	Swissprot_annotation	nr_annotation
BnaA07g19790D	chrA07	qAT-A07-1	15712658	15713312	--	--	Molecular Function: beta-galactosidase activity (GO:0004565);; Cellular Component: cell wall (GO:0005618);; Cellular Component: vacuole (GO:0005773);; Biological Process: carbohydrate metabolic process (GO:0005975);; Molecular Function: carbohydrate binding (GO:0030246);; Cellular Component: apoplast (GO:0048046);;	--|1e-132|brp:103831398|hypothetical protein	[G]	Carbohydrate transport and metabolism	Galactose binding lectin domain	Beta-galactosidase 15 OS=Arabidopsis thaliana OX=3702 GN=BGAL15 PE=2 SV=1	PREDICTED: beta-galactosidase 15-like [Brassica rapa]
BnaA07g19800D	chrA07	qAT-A07-1	15718863	15719707	--	--	Molecular Function: beta-galactosidase activity (GO:0004565);; Cellular Component: cell wall (GO:0005618);; Cellular Component: vacuole (GO:0005773);; Biological Process: carbohydrate metabolic process (GO:0005975);; Molecular Function: carbohydrate binding (GO:0030246);; Cellular Component: apoplast (GO:0048046);;	--|1e-156|boe:106297800|hypothetical protein	[G]	Carbohydrate transport and metabolism	Galactose binding lectin domain	Beta-galactosidase 7 OS=Arabidopsis thaliana OX=3702 GN=BGAL7 PE=2 SV=2	PREDICTED: beta-galactosidase 15-like [Brassica oleracea var. oleracea]
BnaA07g19810D	chrA07	qAT-A07-1	15726656	15728434	--	--	--	--|1e-167|bna:106353354|hypothetical protein	--	--	CUE domain	--	uncharacterized protein LOC106353354 [Brassica napus]
BnaA07g19820D	chrA07	qAT-A07-1	15728718	15730397	[F]	Nucleotide transport and metabolism	Molecular Function: adenine phosphoribosyltransferase activity (GO:0003999);; Cellular Component: Golgi apparatus (GO:0005794);; Cellular Component: cytosol (GO:0005829);; Cellular Component: plasma membrane (GO:0005886);; Biological Process: adenine salvage (GO:0006168);; Molecular Function: phosphate ion transmembrane transporter activity (GO:0015114);; Biological Process: AMP salvage (GO:00442…	K00759|1e-135|brp:103830416|K00759 APRT; adenine phosphoribosyltransferase [EC:2.4.2.7]	[F]	Nucleotide transport and metabolism	Phosphoribosyl transferase domain	Adenine phosphoribosyltransferase 2 OS=Arabidopsis thaliana OX=3702 GN=APT2 PE=1 SV=1	PREDICTED: adenine phosphoribosyltransferase 2 [Brassica rapa]
BnaA07g19830D	chrA07	qAT-A07-1	15745649	15746658	--	--	Molecular Function: RNA polymerase II transcription factor activity, sequence-specific DNA binding (GO:0000981);; Molecular Function: transcription factor activity, RNA polymerase II transcription factor recruiting (GO:0001135);; Molecular Function: DNA-binding transcription factor activity (GO:0003700);; Cellular Component: nucleus (GO:0005634);; Biological Process: transcription, DNA-templated …	--	[K]	Transcription	--	Transcription factor MYB88 OS=Arabidopsis thaliana OX=3702 GN=MYB88 PE=1 SV=1	BnaC04g44710D [Brassica napus]
BnaA07g19840D	chrA07	qAT-A07-1	15754480	15756546	[D]	Cell cycle control, cell division, chromosome partitioning	Cellular Component: nucleus (GO:0005634);; Biological Process: cell cycle (GO:0007049);; Biological Process: cell proliferation (GO:0008283);; Biological Process: stomatal complex development (GO:0010374);; Biological Process: cell division (GO:0051301);;	K06627|0.0|brp:103830432|K06627 CCNA; cyclin-A	[D]	Cell cycle control, cell division, chromosome partitioning	Cyclin, N-terminal domain;; Cyclin, C-terminal domain	Cyclin-A2-4 OS=Arabidopsis thaliana OX=3702 GN=CYCA2-4 PE=2 SV=1	PREDICTED: cyclin-A2-4-like [Brassica rapa]
BnaA07g19850D	chrA07	qAT-A07-1	15758149	15760771	[R]	General function prediction only	Molecular Function: uridine kinase activity (GO:0004849);; Molecular Function: ATP binding (GO:0005524);; Cellular Component: cytosol (GO:0005829);; Biological Process: pyrimidine nucleobase metabolic process (GO:0006206);; Molecular Function: glycerate kinase activity (GO:0008887);; Cellular Component: chloroplast (GO:0009507);; Cellular Component: chloroplast stroma (GO:0009570);; Biological Pr…	K15918|0.0|brp:103830434|K15918 GLYK; D-glycerate 3-kinase [EC:2.7.1.31]	[R]	General function prediction only	Phosphoribulokinase / Uridine kinase family	D-glycerate 3-kinase, chloroplastic OS=Arabidopsis thaliana OX=3702 GN=GLYK PE=1 SV=2	PREDICTED: D-glycerate 3-kinase, chloroplastic-like [Brassica rapa]
BnaA07g19860D	chrA07	qAT-A07-1	15760846	15767718	[R]	General function prediction only	Molecular Function: transferase activity (GO:0016740);;	K20792|0.0|brp:103830435|K20792 NAA15_16; N-alpha-acetyltransferase 15/16, NatA auxiliary subunit	[B]	Chromatin structure and dynamics	NMDA receptor-regulated protein 1;; Tetratricopeptide repeat;; Tetratricopeptide repeat;; Tetratricopeptide repeat;; TPR repeat;; Tetratricopeptide repeat;; Tetratricopeptide repeat;; Tetratricopeptide repeat;; Tetratricopeptide repeat	N-terminal acetyltransferase A complex auxiliary subunit NAA15 OS=Arabidopsis thaliana OX=3702 GN=NAA15 PE=1 SV=1	PREDICTED: N-alpha-acetyltransferase 15, NatA auxiliary subunit-like [Brassica rapa]
BnaA07g19870D	chrA07	qAT-A07-1	15769698	15770192	--	--	Cellular Component: nucleus (GO:0005634);;	--|1e-115|bna:106356892|hypothetical protein	--	--	VQ motif	VQ motif-containing protein 11 OS=Arabidopsis thaliana OX=3702 GN=VQ11 PE=1 SV=1	VQ motif-containing protein 11-like [Brassica napus]
BnaA07g19880D	chrA07	qAT-A07-1	15772835	15775302	[C]	Energy production and conversion	Biological Process: response to molecule of bacterial origin (GO:0002237);; Molecular Function: glycerol kinase activity (GO:0004370);; Molecular Function: ATP binding (GO:0005524);; Cellular Component: mitochondrion (GO:0005739);; Cellular Component: cytosol (GO:0005829);; Biological Process: triglyceride metabolic process (GO:0006641);; Biological Process: response to bacterium (GO:0009617);; B…	K00864|0.0|brp:103830437|K00864 glpK; glycerol kinase [EC:2.7.1.30]	[G]	Carbohydrate transport and metabolism	FGGY family of carbohydrate kinases, N-terminal domain;; FGGY family of carbohydrate kinases, C-terminal domain	Glycerol kinase OS=Arabidopsis thaliana OX=3702 GN=GLPK PE=1 SV=1	PREDICTED: glycerol kinase [Brassica rapa]
BnaA07g19890D	chrA07	qAT-A07-1	15775598	15777373	[LKJ]	--	Molecular Function: RNA binding (GO:0003723);; Molecular Function: ATP-dependent RNA helicase activity (GO:0004004);; Molecular Function: ATP binding (GO:0005524);; Molecular Function: zinc ion binding (GO:0008270);; Biological Process: RNA secondary structure unwinding (GO:0010501);; Cellular Component: catalytic step 2 spliceosome (GO:0071013);;	K13116|0.0|bna:106356893|K13116 DDX41; ATP-dependent RNA helicase DDX41 [EC:3.6.4.13]	[A]	RNA processing and modification	DEAD/DEAH box helicase;; Helicase conserved C-terminal domain;; Type III restriction enzyme, res subunit	DEAD-box ATP-dependent RNA helicase 35 OS=Arabidopsis thaliana OX=3702 GN=RH35 PE=2 SV=1	DEAD-box ATP-dependent RNA helicase 35-like [Brassica napus]
BnaA07g19900D	chrA07	qAT-A07-1	15777932	15783916	[T]	Signal transduction mechanisms	Cellular Component: nucleus (GO:0005634);; Cellular Component: cytosol (GO:0005829);; Biological Process: transcription, DNA-templated (GO:0006351);; Biological Process: regulation of transcription, DNA-templated (GO:0006355);; Biological Process: primary shoot apical meristem specification (GO:0010072);;	--|0.0|bna:106353369|hypothetical protein	[R]	General function prediction only	WD domain, G-beta repeat;; Anaphase-promoting complex subunit 4 WD40 domain	Topless-related protein 1 OS=Arabidopsis thaliana OX=3702 GN=TPR1 PE=1 SV=3	topless-related protein 1 isoform X1 [Brassica napus]
BnaA07g19910D	chrA07	qAT-A07-1	15796590	15797999	--	--	--	--|0.0|bna:106353370|hypothetical protein	[E]	Amino acid transport and metabolism	Transmembrane amino acid transporter protein;; Tryptophan/tyrosine permease family	Amino acid transporter AVT6E OS=Arabidopsis thaliana OX=3702 GN=AVT6E PE=2 SV=1	amino acid transporter AVT6E-like [Brassica napus]
BnaA07g19920D	chrA07	qAT-A07-1	15799910	15800578	--	--	--	--|1e-134|bna:106356894|hypothetical protein	--	--	--	--	uncharacterized protein LOC106356894 [Brassica napus]
BnaA07g19930D	chrA07	qAT-A07-1	15800880	15803201	[GEPR]	--	Biological Process: karyogamy (GO:0000741);; Biological Process: transport (GO:0006810);; Biological Process: response to salt stress (GO:0009651);; Biological Process: polar nucleus fusion (GO:0010197);; Cellular Component: integral component of membrane (GO:0016021);;	--|0.0|brp:103830442|hypothetical protein	--	--	Nodulin-like;; Major Facilitator Superfamily	Protein NUCLEAR FUSION DEFECTIVE 4 OS=Arabidopsis thaliana OX=3702 GN=NFD4 PE=3 SV=1	PREDICTED: protein NUCLEAR FUSION DEFECTIVE 4-like [Brassica rapa]
BnaA07g19940D	chrA07	qAT-A07-1	15806453	15810050	[GEPR]	--	Biological Process: karyogamy (GO:0000741);; Biological Process: transport (GO:0006810);; Biological Process: response to salt stress (GO:0009651);; Biological Process: polar nucleus fusion (GO:0010197);; Cellular Component: integral component of membrane (GO:0016021);;	--|0.0|brp:103830443|hypothetical protein	--	--	Nodulin-like;; Major Facilitator Superfamily	Protein NUCLEAR FUSION DEFECTIVE 4 OS=Arabidopsis thaliana OX=3702 GN=NFD4 PE=3 SV=1	PREDICTED: protein NUCLEAR FUSION DEFECTIVE 4-like [Brassica rapa]
BnaA07g19950D	chrA07	qAT-A07-1	15814051	15815148	--	--	--	--|0.0|brp:103831418|hypothetical protein	--	--	Protein of unknown function (DUF295)	--	PREDICTED: uncharacterized protein LOC103831418 [Brassica rapa]
BnaA07g19960D	chrA07	qAT-A07-1	15816405	15821238	--	--	--	--|0.0|brp:103831419|hypothetical protein	--	--	--	--	PREDICTED: uncharacterized protein LOC103831419 [Brassica rapa]
BnaA07g19970D	chrA07	qAT-A07-1	15822451	15827102	--	--	Molecular Function: ATP binding (GO:0005524);; Cellular Component: vacuolar membrane (GO:0005774);; Cellular Component: plasma membrane (GO:0005886);; Biological Process: ATP biosynthetic process (GO:0006754);; Molecular Function: proton-exporting ATPase activity, phosphorylative mechanism (GO:0008553);; Biological Process: proton transmembrane transport (GO:0015992);; Cellular Component: integra…	K01535|0.0|bna:106353374|K01535 PMA1; H+-transporting ATPase [EC:7.1.2.1]	[P]	Inorganic ion transport and metabolism	E1-E2 ATPase;; haloacid dehalogenase-like hydrolase	ATPase 9, plasma membrane-type OS=Arabidopsis thaliana OX=3702 GN=AHA9 PE=2 SV=2	ATPase 9, plasma membrane-type [Brassica napus]
BnaA07g19980D	chrA07	qAT-A07-1	15827729	15830520	[R]	General function prediction only	Cellular Component: nuclear envelope (GO:0005635);; Cellular Component: nuclear pore (GO:0005643);; Cellular Component: cytosol (GO:0005829);; Biological Process: protein transport (GO:0015031);; Biological Process: mRNA transport (GO:0051028);; Cellular Component: Cul4-RING E3 ubiquitin ligase complex (GO:0080008);;	K14298|0.0|bna:106353377|K14298 RAE1; mRNA export factor	[A]	RNA processing and modification	WD domain, G-beta repeat;; Anaphase-promoting complex subunit 4 WD40 domain	Protein RAE1 OS=Arabidopsis thaliana OX=3702 GN=RAE1 PE=1 SV=2	protein RAE1-like [Brassica napus]
BnaA07g19990D	chrA07	qAT-A07-1	15830872	15835210	--	--	Biological Process: posttranscriptional tethering of RNA polymerase II gene DNA at nuclear periphery (GO:0000973);; Molecular Function: RNA binding (GO:0003723);; Molecular Function: structural constituent of nuclear pore (GO:0005487);; Cellular Component: nucleus (GO:0005634);; Cellular Component: nuclear envelope (GO:0005635);; Biological Process: protein import into nucleus (GO:0006606);; Biol…	K14297|0.0|brp:103830450|K14297 NUP98; nuclear pore complex protein Nup98-Nup96	[YU]	--	Nuclear protein 96;; Nucleoporin autopeptidase	Nuclear pore complex protein NUP96 OS=Arabidopsis thaliana OX=3702 GN=NUP96 PE=1 SV=1	PREDICTED: nuclear pore complex protein NUP96-like [Brassica rapa]
BnaA07g20000D	chrA07	qAT-A07-1	15835692	15837496	--	--	--	K17824|1e-172|brp:103831420|K17824 DCUN1D4_5; DCN1-like protein 4/5	[S]	Function unknown	Cullin binding	--	PREDICTED: DCN1-like protein 4 [Brassica rapa]
BnaA07g20010D	chrA07	qAT-A07-1	15837665	15839165	--	--	Molecular Function: peptidase activity (GO:0008233);;	--|1e-169|brp:103830451|hypothetical protein	[S]	Function unknown	PPPDE putative peptidase domain	DeSI-like protein At4g17486 OS=Arabidopsis thaliana OX=3702 GN=At4g17486 PE=2 SV=1	PREDICTED: deSI-like protein At4g17486 isoform X2 [Brassica rapa]
BnaA07g20020D	chrA07	qAT-A07-1	15840209	15841419	--	--	--	--|1e-150|brp:103830452|hypothetical protein	--	--	--	--	PREDICTED: protein MNN4-like [Brassica rapa]
BnaA07g20030D	chrA07	qAT-A07-1	15846510	15847190	--	--	Molecular Function: DNA-binding transcription factor activity (GO:0003700);; Cellular Component: nucleus (GO:0005634);; Biological Process: photomorphogenesis (GO:0009640);; Biological Process: abscisic acid-activated signaling pathway (GO:0009738);; Molecular Function: metal ion binding (GO:0046872);;	--|1e-161|brp:103830454|hypothetical protein	--	--	--	Zinc finger protein 1 OS=Arabidopsis thaliana OX=3702 GN=ZFP1 PE=2 SV=1	PREDICTED: zinc finger protein 1-like [Brassica rapa]
BnaA07g20040D	chrA07	qAT-A07-1	15850544	15851968	[J]	Translation, ribosomal structure and biogenesis	Biological Process: maturation of LSU-rRNA from tricistronic rRNA transcript (SSU-rRNA, 5.8S rRNA, LSU-rRNA) (GO:0000463);; Biological Process: cytoplasmic translation (GO:0002181);; Molecular Function: structural constituent of ribosome (GO:0003735);; Cellular Component: nucleolus (GO:0005730);; Cellular Component: cytosol (GO:0005829);; Cellular Component: cytosolic large ribosomal subunit (GO:…	K02937|1e-104|brp:103830455|K02937 RP-L7e; large subunit ribosomal protein L7e	[J]	Translation, ribosomal structure and biogenesis	Ribosomal protein L30p/L7e;; Ribosomal L30 N-terminal domain	60S ribosomal protein L7-1 OS=Arabidopsis thaliana OX=3702 GN=RPL7A PE=2 SV=1	PREDICTED: 60S ribosomal protein L7-1 [Brassica rapa]
BnaA07g20050D	chrA07	qAT-A07-1	15852033	15853616	[J]	Translation, ribosomal structure and biogenesis	Biological Process: maturation of LSU-rRNA from tricistronic rRNA transcript (SSU-rRNA, 5.8S rRNA, LSU-rRNA) (GO:0000463);; Biological Process: cytoplasmic translation (GO:0002181);; Molecular Function: structural constituent of ribosome (GO:0003735);; Cellular Component: nucleolus (GO:0005730);; Cellular Component: cytosol (GO:0005829);; Cellular Component: cytosolic large ribosomal subunit (GO:…	K02937|0.0|brp:103830455|K02937 RP-L7e; large subunit ribosomal protein L7e	[J]	Translation, ribosomal structure and biogenesis	Ribosomal protein L30p/L7e;; Ribosomal L30 N-terminal domain	60S ribosomal protein L7-1 OS=Arabidopsis thaliana OX=3702 GN=RPL7A PE=2 SV=1	PREDICTED: 60S ribosomal protein L7-1 [Brassica rapa]
BnaA07g20060D	chrA07	qAT-A07-1	15853795	15856488	[R]	General function prediction only	Molecular Function: GTP binding (GO:0005525);; Cellular Component: nucleolus (GO:0005730);; Cellular Component: membrane (GO:0016020);; Biological Process: ribosome biogenesis (GO:0042254);;	K06943|0.0|bna:106353382|K06943 NOG1; nucleolar GTP-binding protein	[R]	General function prediction only	Nucleolar GTP-binding protein 1 (NOG1);; 50S ribosome-binding GTPase;; Ferrous iron transport protein B	Nucleolar GTP-binding protein 1 OS=Arabidopsis thaliana OX=3702 GN=At1g50920 PE=2 SV=1	nucleolar GTP-binding protein 1-like [Brassica napus]
BnaA07g20070D	chrA07	qAT-A07-1	15860171	15863219	--	--	Cellular Component: nucleolar ribonuclease P complex (GO:0005655);; Biological Process: RNA-directed DNA methylation (GO:0080188);;	--|0.0|brp:103830457|hypothetical protein	--	--	XH domain;; XS domain;; XS zinc finger domain	Factor of DNA methylation 5 OS=Arabidopsis thaliana OX=3702 GN=FDM5 PE=2 SV=1	PREDICTED: factor of DNA methylation 5-like [Brassica rapa]
BnaA07g20080D	chrA07	qAT-A07-1	15864440	15867307	--	--	Molecular Function: damaged DNA binding (GO:0003684);; Molecular Function: ATP binding (GO:0005524);; Cellular Component: nucleus (GO:0005634);; Biological Process: pyrimidine dimer repair (GO:0006290);; Biological Process: mismatch repair (GO:0006298);; Molecular Function: mismatched DNA binding (GO:0030983);;	--|0.0|brp:103830458|hypothetical protein	[D]	Cell cycle control, cell division, chromosome partitioning	--	DNA mismatch repair protein MSH6 OS=Arabidopsis thaliana OX=3702 GN=MSH6 PE=1 SV=2	PREDICTED: uncharacterized protein LOC103830458 isoform X2 [Brassica rapa]
BnaA07g20090D	chrA07	qAT-A07-1	15867622	15868220	--	--	Biological Process: defense response (GO:0006952);; Biological Process: circadian rhythm (GO:0007623);; Biological Process: response to cold (GO:0009409);; Biological Process: phenylpropanoid biosynthetic process (GO:0009699);; Molecular Function: cinnamoyl-CoA reductase activity (GO:0016621);; Biological Process: negative regulation of circadian rhythm (GO:0042754);; Molecular Function: coenzyme…	K09753|5e-33|brp:103853214|K09753 CCR; cinnamoyl-CoA reductase [EC:1.2.1.44]	[V]	Defense mechanisms	--	Cinnamoyl-CoA reductase 2 OS=Arabidopsis thaliana OX=3702 GN=CCR2 PE=1 SV=1	cinnamoyl-CoA reductase 2 [Brassica napus]
BnaA07g20100D	chrA07	qAT-A07-1	15868969	15872665	[P]	Inorganic ion transport and metabolism	Molecular Function: iron ion transmembrane transporter activity (GO:0005381);; Molecular Function: manganese ion transmembrane transporter activity (GO:0005384);; Cellular Component: plasma membrane (GO:0005886);; Molecular Function: cadmium ion transmembrane transporter activity (GO:0015086);; Cellular Component: integral component of membrane (GO:0016021);; Biological Process: iron ion transmem…	--|0.0|bna:106356899|hypothetical protein	[P]	Inorganic ion transport and metabolism	Natural resistance-associated macrophage protein	Metal transporter Nramp1 OS=Arabidopsis thaliana OX=3702 GN=NRAMP1 PE=1 SV=1	metal transporter Nramp1-like [Brassica napus]
BnaA07g20110D	chrA07	qAT-A07-1	15879568	15881058	--	--	Biological Process: response to molecule of bacterial origin (GO:0002237);; Molecular Function: DNA-binding transcription factor activity (GO:0003700);; Cellular Component: nucleus (GO:0005634);; Biological Process: transcription, DNA-templated (GO:0006351);; Biological Process: response to wounding (GO:0009611);; Biological Process: response to salicylic acid (GO:0009751);; Biological Process: r…	--|0.0|brp:103830462|hypothetical protein	--	--	WRKY DNA -binding domain	Probable WRKY transcription factor 40 OS=Arabidopsis thaliana OX=3702 GN=WRKY40 PE=1 SV=1	PREDICTED: probable WRKY transcription factor 40 [Brassica rapa]
BnaA07g20120D	chrA07	qAT-A07-1	15881255	15882850	[L]	Replication, recombination and repair	--	K01246|1e-178|bna:106353385|K01246 tag; DNA-3-methyladenine glycosylase I [EC:3.2.2.20]	--	--	Methyladenine glycosylase	--	uncharacterized protein LOC106353385 [Brassica napus]
BnaA07g20130D	chrA07	qAT-A07-1	15886031	15887047	--	--	--	--|5e-58|brp:103830463|hypothetical protein	--	--	--	--	PREDICTED: uncharacterized protein LOC103830463 [Brassica rapa]
BnaA07g20140D	chrA07	qAT-A07-1	15887180	15890011	--	--	Molecular Function: guanyl-nucleotide exchange factor activity (GO:0005085);; Cellular Component: late endosome (GO:0005770);; Biological Process: vesicle-mediated transport (GO:0016192);; Cellular Component: vesicle (GO:0031982);;	--|0.0|bna:106353386|hypothetical protein	[V]	Defense mechanisms	Fungal domain of unknown function (DUF1712)	Vacuolar fusion protein CCZ1 homolog B OS=Arabidopsis thaliana OX=3702 GN=CCZ1B PE=1 SV=1	vacuolar fusion protein CCZ1 homolog B isoform X2 [Brassica napus]
BnaA07g20150D	chrA07	qAT-A07-1	15890100	15890900	[O]	Posttranslational modification, protein turnover, chaperones	Cellular Component: nucleus (GO:0005634);; Biological Process: response to light stimulus (GO:0009416);; Cellular Component: chloroplast (GO:0009507);; Cellular Component: chloroplast stroma (GO:0009570);;	--|1e-119|brp:103830464|hypothetical protein	[O]	Posttranslational modification, protein turnover, chaperones	DnaJ domain	Chaperone protein dnaJ 8, chloroplastic OS=Arabidopsis thaliana OX=3702 GN=ATJ8 PE=2 SV=1	PREDICTED: chaperone protein dnaJ 8, chloroplastic [Brassica rapa]
BnaA07g20160D	chrA07	qAT-A07-1	15891920	15892084	--	--	--	K13100|2e-23|brp:103831421|K13100 CWC22; pre-mRNA-splicing factor CWC22	[R]	General function prediction only	--	--	PREDICTED: LOW QUALITY PROTEIN: pre-mRNA-splicing factor CWC22 homolog [Brassica rapa]
BnaA07g20170D	chrA07	qAT-A07-1	15892220	15894632	--	--	Biological Process: spliceosomal snRNP assembly (GO:0000387);; Biological Process: maturation of 5S rRNA (GO:0000481);; Cellular Component: nucleus (GO:0005634);; Cellular Component: nucleolus (GO:0005730);; Biological Process: flower development (GO:0009908);; Biological Process: meristem structural organization (GO:0009933);; Biological Process: phloem or xylem histogenesis (GO:0010087);; Biolo…	K13100|1e-180|bna:106403096|K13100 CWC22; pre-mRNA-splicing factor CWC22	[R]	General function prediction only	MIF4G domain	SART-1 family protein DOT2 OS=Arabidopsis thaliana OX=3702 GN=DOT2 PE=1 SV=1	pre-mRNA-splicing factor CWC22 homolog [Brassica napus]
BnaA07g20180D	chrA07	qAT-A07-1	15896183	15897579	--	--	Cellular Component: nucleus (GO:0005634);; Biological Process: flower development (GO:0009908);;	--|1e-153|bna:106353390|hypothetical protein	--	--	--	Protein HEADING DATE REPRESSOR 1 OS=Oryza sativa subsp. japonica OX=39947 GN=HDR1 PE=1 SV=1	protein HEADING DATE REPRESSOR 1-like isoform X1 [Brassica napus]
BnaA07g20190D	chrA07	qAT-A07-1	15897935	15900231	[I]	Lipid transport and metabolism	Cellular Component: nucleus (GO:0005634);; Cellular Component: endoplasmic reticulum (GO:0005783);; Cellular Component: endoplasmic reticulum membrane (GO:0005789);; Biological Process: phospholipid metabolic process (GO:0006644);; Biological Process: phospholipid biosynthetic process (GO:0008654);; Cellular Component: integral component of membrane (GO:0016021);; Molecular Function: plasmalogen …	K13510|0.0|brp:103830467|K13510 LPCAT1_2; lysophosphatidylcholine acyltransferase / lyso-PAF acetyltransferase [EC:2.3.1.23 2.3.1.67]	[I]	Lipid transport and metabolism	Acyltransferase	Lysophospholipid acyltransferase LPEAT1 OS=Arabidopsis thaliana OX=3702 GN=LPEAT1 PE=1 SV=1	PREDICTED: lysophospholipid acyltransferase LPEAT1 isoform X1 [Brassica rapa]
BnaA07g20200D	chrA07	qAT-A07-1	15902829	15904767	--	--	Molecular Function: aspartic-type endopeptidase activity (GO:0004190);; Cellular Component: plasma membrane (GO:0005886);; Biological Process: proteolysis (GO:0006508);; Biological Process: protein catabolic process (GO:0030163);; Cellular Component: anchored component of membrane (GO:0031225);;	--|0.0|brp:103830468|hypothetical protein	[O]	Posttranslational modification, protein turnover, chaperones	Xylanase inhibitor N-terminal;; Xylanase inhibitor C-terminal;; Eukaryotic aspartyl protease	Aspartyl protease family protein At5g10770 OS=Arabidopsis thaliana OX=3702 GN=At5g10770 PE=2 SV=1	PREDICTED: aspartyl protease family protein At5g10770-like [Brassica rapa]
BnaA07g20210D	chrA07	qAT-A07-1	15905599	15910130	[LR]	--	Cellular Component: vacuole (GO:0005773);; Cellular Component: cytosol (GO:0005829);; Molecular Function: dipeptidyl-peptidase activity (GO:0008239);; Molecular Function: metal ion binding (GO:0046872);;	--|0.0|brp:103830469|hypothetical protein	--	--	NUDIX domain;; Peptidase family M49	Nudix hydrolase 3 OS=Arabidopsis thaliana OX=3702 GN=NUDT3 PE=1 SV=1	PREDICTED: nudix hydrolase 3 [Brassica rapa]
BnaA07g20220D	chrA07	qAT-A07-1	15912743	15915383	[RTKL]	--	Molecular Function: guanylate cyclase activity (GO:0004383);; Molecular Function: protein serine/threonine kinase activity (GO:0004674);; Molecular Function: calcium ion binding (GO:0005509);; Molecular Function: ATP binding (GO:0005524);; Cellular Component: plasma membrane (GO:0005886);; Biological Process: cGMP biosynthetic process (GO:0006182);; Biological Process: defense response (GO:000695…	--|0.0|bna:106353392|hypothetical protein	--	--	Protein kinase domain;; Protein tyrosine kinase;; Wall-associated kinase;; Wall-associated receptor kinase galacturonan-binding	Wall-associated receptor kinase-like 10 OS=Arabidopsis thaliana OX=3702 GN=WAKL10 PE=2 SV=1	wall-associated receptor kinase-like 10 [Brassica napus]
BnaA07g20230D	chrA07	qAT-A07-1	15916305	15919097	[O]	Posttranslational modification, protein turnover, chaperones	Molecular Function: damaged DNA binding (GO:0003684);; Cellular Component: nucleus (GO:0005634);; Cellular Component: cytoplasm (GO:0005737);; Biological Process: nucleotide-excision repair (GO:0006289);; Molecular Function: polyubiquitin modification-dependent protein binding (GO:0031593);; Biological Process: proteasome-mediated ubiquitin-dependent protein catabolic process (GO:0043161);; Molec…	K10839|0.0|bna:106353396|K10839 RAD23; UV excision repair protein RAD23	[L]	Replication, recombination and repair	UBA/TS-N domain;; XPC-binding domain;; Ubiquitin family;; CUE domain	Ubiquitin receptor RAD23b OS=Arabidopsis thaliana OX=3702 GN=RAD23B PE=1 SV=3	ubiquitin receptor RAD23b-like [Brassica napus]
BnaA07g20240D	chrA07	qAT-A07-1	15920100	15923891	[RTKL]	--	Molecular Function: obsolete signal transducer, downstream of receptor, with serine/threonine kinase activity (GO:0004702);; Molecular Function: ATP binding (GO:0005524);; Cellular Component: cytosol (GO:0005829);; Molecular Function: metal ion binding (GO:0046872);; Biological Process: regulation of stomatal opening (GO:1902456);;	K08835|0.0|brp:103830471|K08835 OXSR1; serine/threonine-protein kinase OSR1/STK39 [EC:2.7.11.1]	[T]	Signal transduction mechanisms	Protein kinase domain;; Protein tyrosine kinase	Serine/threonine-protein kinase BLUS1 OS=Arabidopsis thaliana OX=3702 GN=BLUS1 PE=1 SV=1	PREDICTED: STE20/SPS1-related proline-alanine-rich protein kinase isoform X2 [Brassica rapa]
BnaA07g20250D	chrA07	qAT-A07-1	15926011	15929974	[P]	Inorganic ion transport and metabolism	Cellular Component: endosome (GO:0005768);; Cellular Component: plasma membrane (GO:0005886);; Cellular Component: endosome membrane (GO:0010008);; Molecular Function: sodium:proton antiporter activity (GO:0015385);; Molecular Function: potassium:proton antiporter activity (GO:0015386);; Cellular Component: integral component of membrane (GO:0016021);; Cellular Component: Golgi cisterna membrane …	K14724|0.0|bna:106353397|K14724 SLC9A8; solute carrier family 9 (sodium/hydrogen exchanger), member 8	[P]	Inorganic ion transport and metabolism	Sodium/hydrogen exchanger family	Sodium/hydrogen exchanger 6 OS=Arabidopsis thaliana OX=3702 GN=NHX6 PE=1 SV=3	sodium/hydrogen exchanger 6-like [Brassica napus]
BnaA07g20260D	chrA07	qAT-A07-1	15930044	15933144	[R]	General function prediction only	Molecular Function: protein kinase activity (GO:0004672);; Molecular Function: ATP binding (GO:0005524);; Cellular Component: chloroplast (GO:0009507);; Cellular Component: plastoglobule (GO:0010287);; Biological Process: protein stabilization (GO:0050821);; Biological Process: regulation of tocopherol cyclase activity (GO:1902171);;	K08869|0.0|brp:103830474|K08869 ADCK; aarF domain-containing kinase	[R]	General function prediction only	ABC1 family;; Phosphotransferase enzyme family	Protein ACTIVITY OF BC1 COMPLEX KINASE 3, chloroplastic OS=Arabidopsis thaliana OX=3702 GN=ABC1K3 PE=1 SV=1	PREDICTED: uncharacterized aarF domain-containing protein kinase At1g79600, chloroplastic [Brassica rapa]
BnaA07g20270D	chrA07	qAT-A07-1	15938313	15942972	[RTKL]	--	--	--|0.0|brp:103830477|hypothetical protein	--	--	Protein tyrosine kinase;; Protein kinase domain;; PB1 domain	Probable serine/threonine-protein kinase SIS8 OS=Arabidopsis thaliana OX=3702 GN=SIS8 PE=1 SV=1	PREDICTED: uncharacterized protein LOC103830477 [Brassica rapa]
BnaA07g20280D	chrA07	qAT-A07-1	15943117	15948336	[O]	Posttranslational modification, protein turnover, chaperones	Molecular Function: ATP-dependent peptidase activity (GO:0004176);; Molecular Function: metalloendopeptidase activity (GO:0004222);; Molecular Function: ATP binding (GO:0005524);; Cellular Component: mitochondrion (GO:0005739);; Cellular Component: chloroplast (GO:0009507);; Cellular Component: chloroplast thylakoid membrane (GO:0009535);; Cellular Component: plastid (GO:0009536);; Cellular Compo…	K03798|0.0|brp:103830476|K03798 ftsH; cell division protease FtsH [EC:3.4.24.-]	[O]	Posttranslational modification, protein turnover, chaperones	Peptidase family M41;; ATPase family associated with various cellular activities (AAA)	ATP-dependent zinc metalloprotease FTSH 12, chloroplastic OS=Arabidopsis thaliana OX=3702 GN=FTSH12 PE=2 SV=2	PREDICTED: ATP-dependent zinc metalloprotease FTSH 12, chloroplastic [Brassica rapa]
BnaA07g20290D	chrA07	qAT-A07-1	15948815	15950762	[G]	Carbohydrate transport and metabolism	Biological Process: response to molecule of bacterial origin (GO:0002237);; Molecular Function: phosphoglycerate kinase activity (GO:0004618);; Molecular Function: ATP binding (GO:0005524);; Cellular Component: nucleus (GO:0005634);; Cellular Component: vacuolar membrane (GO:0005774);; Cellular Component: cytosol (GO:0005829);; Cellular Component: plasma membrane (GO:0005886);; Biological Process…	K00927|0.0|rsz:108818528|K00927 PGK; phosphoglycerate kinase [EC:2.7.2.3]	[G]	Carbohydrate transport and metabolism	Phosphoglycerate kinase	Phosphoglycerate kinase 3, cytosolic OS=Arabidopsis thaliana OX=3702 GN=PGK3 PE=1 SV=1	BnaA02g19260D [Brassica napus]
BnaA07g20300D	chrA07	qAT-A07-1	15952255	15955126	[G]	Carbohydrate transport and metabolism	Molecular Function: glyceraldehyde-3-phosphate dehydrogenase (NAD+) (phosphorylating) activity (GO:0004365);; Molecular Function: copper ion binding (GO:0005507);; Biological Process: carbohydrate metabolic process (GO:0005975);; Biological Process: glucose metabolic process (GO:0006006);; Biological Process: glycolytic process (GO:0006096);; Molecular Function: zinc ion binding (GO:0008270);; Ce…	K00134|0.0|brp:103830479|K00134 GAPDH; glyceraldehyde 3-phosphate dehydrogenase [EC:1.2.1.12]	[G]	Carbohydrate transport and metabolism	Glyceraldehyde 3-phosphate dehydrogenase, C-terminal domain;; Glyceraldehyde 3-phosphate dehydrogenase, NAD binding domain	Glyceraldehyde-3-phosphate dehydrogenase GAPCP1, chloroplastic OS=Arabidopsis thaliana OX=3702 GN=GAPCP1 PE=1 SV=1	PREDICTED: glyceraldehyde-3-phosphate dehydrogenase GAPCP1, chloroplastic [Brassica rapa]
BnaA07g20310D	chrA07	qAT-A07-1	15958078	15959330	--	--	--	--|0.0|bna:106353403|hypothetical protein	--	--	Uncharacterized conserved protein (DUF2358)	--	uncharacterized protein LOC106353403 [Brassica napus]
BnaA07g20320D	chrA07	qAT-A07-1	15959384	15962465	[M]	Cell wall/membrane/envelope biogenesis	Cellular Component: cytoplasm (GO:0005737);; Molecular Function: 3-deoxy-8-phosphooctulonate synthase activity (GO:0008676);; Biological Process: pollen tube growth (GO:0009860);; Biological Process: rhamnogalacturonan II biosynthetic process (GO:0010306);; Biological Process: keto-3-deoxy-D-manno-octulosonic acid biosynthetic process (GO:0019294);; Biological Process: pollen tube development (GO…	K01627|0.0|brp:103830480|K01627 kdsA; 2-dehydro-3-deoxyphosphooctonate aldolase (KDO 8-P synthase) [EC:2.5.1.55]	--	--	DAHP synthetase I family	2-dehydro-3-deoxyphosphooctonate aldolase 1 OS=Arabidopsis thaliana OX=3702 GN=KDSA1 PE=1 SV=2	PREDICTED: 2-dehydro-3-deoxyphosphooctonate aldolase 1 [Brassica rapa]
BnaA07g20330D	chrA07	qAT-A07-1	15963189	15965651	--	--	Molecular Function: RNA binding (GO:0003723);; Molecular Function: endonuclease activity (GO:0004519);; Cellular Component: mitochondrion (GO:0005739);; Biological Process: RNA modification (GO:0009451);;	--|0.0|brp:103830482|hypothetical protein	[R]	General function prediction only	PPR repeat family;; PPR repeat;; PPR repeat;; Pentatricopeptide repeat domain;; Pentacotripeptide-repeat region of PRORP	Pentatricopeptide repeat-containing protein At1g79490, mitochondrial OS=Arabidopsis thaliana OX=3702 GN=EMB2217 PE=2 SV=1	PREDICTED: pentatricopeptide repeat-containing protein At1g79490, mitochondrial [Brassica rapa]
BnaA07g20340D	chrA07	qAT-A07-1	15968717	15971123	[DKT]	--	Cellular Component: Golgi membrane (GO:0000139);; Cellular Component: endoplasmic reticulum membrane (GO:0005789);; Cellular Component: plasma membrane (GO:0005886);; Cellular Component: integral component of membrane (GO:0016021);; Cellular Component: late endosome membrane (GO:0031902);;	--|0.0|brp:103830483|hypothetical protein	[DKT]	--	LEM3 (ligand-effect modulator 3) family / CDC50 family	ALA-interacting subunit 5 OS=Arabidopsis thaliana OX=3702 GN=ALIS5 PE=1 SV=1	ALA-interacting subunit 5-like isoform X1 [Brassica napus]
BnaA07g20350D	chrA07	qAT-A07-1	15976488	15978194	--	--	Molecular Function: DNA binding (GO:0003677);; Molecular Function: DNA-binding transcription factor activity (GO:0003700);; Cellular Component: nucleus (GO:0005634);; Biological Process: transcription, DNA-templated (GO:0006351);; Biological Process: regulation of transcription, DNA-templated (GO:0006355);; Biological Process: flower development (GO:0009908);; Biological Process: phloem developme…	--|0.0|brp:103830485|hypothetical protein	--	--	MYB-CC type transfactor, LHEQLE motif;; Myb-like DNA-binding domain	Myb family transcription factor APL OS=Arabidopsis thaliana OX=3702 GN=APL PE=1 SV=2	PREDICTED: myb family transcription factor APL-like [Brassica rapa]
BnaA07g20360D	chrA07	qAT-A07-1	15984109	15984979	--	--	--	--|2e-89|brp:103830488|hypothetical protein	--	--	--	--	PREDICTED: uncharacterized protein LOC103830488 [Brassica rapa]
BnaA07g20370D	chrA07	qAT-A07-1	15985127	15987423	--	--	Molecular Function: ubiquitin-protein transferase activity (GO:0004842);; Cellular Component: nucleus (GO:0005634);; Cellular Component: cytoplasm (GO:0005737);; Molecular Function: zinc ion binding (GO:0008270);; Biological Process: response to wounding (GO:0009611);; Biological Process: jasmonic acid mediated signaling pathway (GO:0009867);; Biological Process: defense response to bacterium (GO…	K16280|0.0|bna:106353410|K16280 RGLG; E3 ubiquitin-protein ligase RGLG [EC:2.3.2.27]	[T]	Signal transduction mechanisms	Copine;; Zinc finger, C3HC4 type (RING finger)	E3 ubiquitin-protein ligase RGLG4 OS=Arabidopsis thaliana OX=3702 GN=RGLG4 PE=1 SV=1	E3 ubiquitin-protein ligase RGLG4-like [Brassica napus]
BnaA07g20380D	chrA07	qAT-A07-1	15987673	15988923	--	--	Molecular Function: cysteine-type peptidase activity (GO:0008234);;	--|0.0|bna:106353411|hypothetical protein	[DO]	--	Caspase domain	Metacaspase-7 OS=Arabidopsis thaliana OX=3702 GN=AMC7 PE=1 SV=1	metacaspase-7-like [Brassica napus]
BnaA07g20390D	chrA07	qAT-A07-1	15990562	16003211	--	--	Molecular Function: structural constituent of nuclear pore (GO:0005487);; Cellular Component: nuclear pore (GO:0005643);; Biological Process: protein import into nucleus (GO:0006606);; Biological Process: mitotic spindle assembly checkpoint (GO:0007094);; Cellular Component: nuclear membrane (GO:0031965);; Biological Process: mRNA transport (GO:0051028);;	K09291|0.0|bna:106353413|K09291 TPR; nucleoprotein TPR	[S]	Function unknown	TPR/MLP1/MLP2-like protein	Nuclear-pore anchor OS=Arabidopsis thaliana OX=3702 GN=NUA PE=1 SV=1	nuclear-pore anchor-like [Brassica napus]
BnaA07g20400D	chrA07	qAT-A07-1	16003360	16006263	--	--	Molecular Function: DNA binding (GO:0003677);; Molecular Function: RNA binding (GO:0003723);; Molecular Function: mRNA binding (GO:0003729);; Molecular Function: endonuclease activity (GO:0004519);; Molecular Function: endoribonuclease activity (GO:0004521);; Molecular Function: calmodulin binding (GO:0005516);; Cellular Component: nucleus (GO:0005634);; Cellular Component: cytoplasm (GO:0005737)…	K20102|0.0|bna:106353409|K20102 YTHDF; YTH domain-containing family protein	[R]	General function prediction only	YT521-B-like domain	30-kDa cleavage and polyadenylation specificity factor 30 OS=Arabidopsis thaliana OX=3702 GN=CPSF30 PE=1 SV=1	YTH domain-containing family protein 2-like isoform X1 [Brassica napus]
BnaA07g20410D	chrA07	qAT-A07-1	16008513	16008749	--	--	--	--|4e-51|brp:103830492|hypothetical protein	--	--	--	--	PREDICTED: uncharacterized protein LOC103830492 [Brassica rapa]
BnaA07g20420D	chrA07	qAT-A07-1	16009357	16012373	[P]	Inorganic ion transport and metabolism	Molecular Function: thiosulfate sulfurtransferase activity (GO:0004792);; Cellular Component: mitochondrion (GO:0005739);; Cellular Component: chloroplast (GO:0009507);; Biological Process: embryo development ending in seed dormancy (GO:0009793);; Molecular Function: sulfurtransferase activity (GO:0016783);; Molecular Function: 3-mercaptopyruvate sulfurtransferase activity (GO:0016784);;	K01011|0.0|brp:103830493|K01011 TST; thiosulfate/3-mercaptopyruvate sulfurtransferase [EC:2.8.1.1 2.8.1.2]	[V]	Defense mechanisms	Rhodanese-like domain	Thiosulfate/3-mercaptopyruvate sulfurtransferase 1, mitochondrial OS=Arabidopsis thaliana OX=3702 GN=STR1 PE=1 SV=1	PREDICTED: thiosulfate/3-mercaptopyruvate sulfurtransferase 1, mitochondrial isoform X1 [Brassica rapa]
BnaA07g20430D	chrA07	qAT-A07-1	16012589	16014883	[O]	Posttranslational modification, protein turnover, chaperones	Cellular Component: proteasome complex (GO:0000502);; Molecular Function: threonine-type endopeptidase activity (GO:0004298);; Cellular Component: nucleus (GO:0005634);; Cellular Component: cytosol (GO:0005829);; Biological Process: ubiquitin-dependent protein catabolic process (GO:0006511);; Biological Process: response to zinc ion (GO:0010043);; Cellular Component: proteasome core complex, alph…	K02726|1e-165|brp:103830494|K02726 PSMA2; 20S proteasome subunit alpha 2 [EC:3.4.25.1]	[O]	Posttranslational modification, protein turnover, chaperones	Proteasome subunit;; Proteasome subunit A N-terminal signature	Proteasome subunit alpha type-2-A OS=Arabidopsis thaliana OX=3702 GN=PAB1 PE=1 SV=1	PREDICTED: proteasome subunit alpha type-2-A-like [Brassica rapa]
BnaA07g20440D	chrA07	qAT-A07-1	16015432	16016408	[KAD]	--	Molecular Function: RNA polymerase II transcription factor activity, sequence-specific DNA binding (GO:0000981);; Molecular Function: transcription factor activity, RNA polymerase II transcription factor recruiting (GO:0001135);; Molecular Function: DNA-binding transcription factor activity (GO:0003700);; Cellular Component: nucleus (GO:0005634);; Biological Process: transcription, DNA-templated …	K09422|0.0|brp:103830495|K09422 MYBP; transcription factor MYB, plant	[K]	Transcription	Myb-like DNA-binding domain;; Myb-like DNA-binding domain	Transcription factor MYB63 OS=Arabidopsis thaliana OX=3702 GN=MYB63 PE=2 SV=1	PREDICTED: myb-related protein Zm1-like [Brassica rapa]
BnaA07g20450D	chrA07	qAT-A07-1	16019832	16020854	--	--	--	K14834|1e-60|csat:104703259|K14834 NOC3; nucleolar complex protein 3	[JU]	--	Nucleolar complex-associated protein	--	hypothetical protein EUTSA_v10018125mg [Eutrema salsugineum]
BnaA07g20460D	chrA07	qAT-A07-1	16021569	16021997	--	--	--	--|1e-32|ath:AT2G04115|hypothetical protein	--	--	Plant self-incompatibility protein S1	S-protein homolog 14 OS=Arabidopsis thaliana OX=3702 GN=SPH14 PE=2 SV=1	unknown protein [Arabidopsis thaliana]
BnaA07g20470D	chrA07	qAT-A07-1	16022503	16022702
BnaA07g20480D	chrA07	qAT-A07-1	16023435	16024059	--	--	--	--|1e-25|boe:106297825|hypothetical protein	--	--	--	--	PREDICTED: uncharacterized protein LOC106297825 [Brassica oleracea var. oleracea]
BnaA07g20490D	chrA07	qAT-A07-1	16030054	16033320	--	--	--	K12617|0.0|brp:103830497|K12617 PATL1; DNA topoisomerase 2-associated protein PAT1	--	--	Topoisomerase II-associated protein PAT1	Protein PAT1 homolog OS=Arabidopsis thaliana OX=3702 GN=PAT1 PE=1 SV=1	PREDICTED: protein PAT1 homolog 1-like [Brassica rapa]
BnaA07g20500D	chrA07	qAT-A07-1	16034360	16036983	[L]	Replication, recombination and repair	Molecular Function: recombinase activity (GO:0000150);; Molecular Function: four-way junction DNA binding (GO:0000400);; Biological Process: DNA recombinase assembly (GO:0000730);; Molecular Function: double-stranded DNA binding (GO:0003690);; Molecular Function: single-stranded DNA binding (GO:0003697);; Molecular Function: ATP binding (GO:0005524);; Biological Process: mitotic recombination (GO…	K03553|0.0|bna:106353421|K03553 recA; recombination protein RecA	[L]	Replication, recombination and repair	recA bacterial DNA recombination protein;; Rad51;; KaiC	DNA repair protein recA homolog 1, chloroplastic OS=Arabidopsis thaliana OX=3702 GN=RECA PE=2 SV=1	DNA repair protein recA homolog 1, chloroplastic-like [Brassica napus]
BnaA07g20510D	chrA07	qAT-A07-1	16037038	16037896	--	--	Cellular Component: chloroplast thylakoid membrane (GO:0009535);; Cellular Component: photosystem II oxygen evolving complex (GO:0009654);; Biological Process: photosynthesis (GO:0015979);;	K03541|9e-97|brp:103830498|K03541 psbR; photosystem II 10kDa protein	--	--	Photosystem II 10 kDa polypeptide PsbR	Photosystem II 10 kDa polypeptide, chloroplastic OS=Brassica campestris OX=3711 GN=PSBR PE=2 SV=1	PREDICTED: photosystem II 10 kDa polypeptide, chloroplastic [Brassica rapa]
BnaA07g20520D	chrA07	qAT-A07-1	16040016	16042483	[O]	Posttranslational modification, protein turnover, chaperones	Cellular Component: membrane (GO:0016020);;	K09534|0.0|brp:103830500|K09534 DNAJC14; DnaJ homolog subfamily C member 14	[O]	Posttranslational modification, protein turnover, chaperones	Cleavage inducing molecular chaperone;; DnaJ domain	Chaperone protein dnaJ 39 OS=Arabidopsis thaliana OX=3702 GN=ATJ39 PE=2 SV=2	PREDICTED: uncharacterized protein LOC103830500 [Brassica rapa]
BnaA07g20530D	chrA07	qAT-A07-1	16067062	16068735	--	--	--	--|0.0|brp:103830521|hypothetical protein	--	--	--	Interactor of constitutive active ROPs 4 OS=Arabidopsis thaliana OX=3702 GN=ICR4 PE=1 SV=2	PREDICTED: interactor of constitutive active ROPs 4 [Brassica rapa]
BnaA07g20540D	chrA07	qAT-A07-1	16071010	16071659	--	--	--	--|7e-34|rsz:108827598|hypothetical protein	[R]	General function prediction only	--	--	PREDICTED: uncharacterized protein LOC108827598 [Raphanus sativus]
BnaA07g20550D	chrA07	qAT-A07-1	16073570	16073887	--	--	Cellular Component: nucleus (GO:0005634);; Biological Process: response to oxidative stress (GO:0006979);;	--|2e-73|brp:103830522|hypothetical protein	--	--	VQ motif	VQ motif-containing protein 10 OS=Arabidopsis thaliana OX=3702 GN=VQ10 PE=1 SV=1	PREDICTED: VQ motif-containing protein 10-like [Brassica rapa]
BnaA07g20560D	chrA07	qAT-A07-1	16077816	16079385	[O]	Posttranslational modification, protein turnover, chaperones	Molecular Function: glutathione transferase activity (GO:0004364);; Molecular Function: peroxidase activity (GO:0004601);; Cellular Component: cytoplasm (GO:0005737);; Cellular Component: vacuolar membrane (GO:0005774);; Cellular Component: cytosol (GO:0005829);; Cellular Component: plasma membrane (GO:0005886);; Biological Process: response to oxidative stress (GO:0006979);; Biological Process: …	K00799|1e-164|boe:106301073|K00799 GST; glutathione S-transferase [EC:2.5.1.18]	[O]	Posttranslational modification, protein turnover, chaperones	Glutathione S-transferase, N-terminal domain;; Glutathione S-transferase, N-terminal domain;; Glutathione S-transferase, C-terminal domain;; Glutathione S-transferase, C-terminal domain;; Glutathione S-transferase, N-terminal domain	Glutathione S-transferase U19 OS=Arabidopsis thaliana OX=3702 GN=GSTU19 PE=1 SV=1	PREDICTED: glutathione S-transferase U19 [Brassica oleracea var. oleracea]
BnaA07g20570D	chrA07	qAT-A07-1	16087500	16088760	[O]	Posttranslational modification, protein turnover, chaperones	Molecular Function: glutathione transferase activity (GO:0004364);; Cellular Component: nucleus (GO:0005634);; Cellular Component: cytoplasm (GO:0005737);; Cellular Component: cytosol (GO:0005829);; Biological Process: toxin catabolic process (GO:0009407);; Cellular Component: chloroplast (GO:0009507);; Biological Process: response to toxic substance (GO:0009636);; Biological Process: response to…	K00799|1e-160|bna:106353439|K00799 GST; glutathione S-transferase [EC:2.5.1.18]	[O]	Posttranslational modification, protein turnover, chaperones	Glutathione S-transferase, N-terminal domain;; Glutathione S-transferase, N-terminal domain;; Glutathione S-transferase, C-terminal domain;; Glutathione S-transferase, C-terminal domain;; Glutathione S-transferase, N-terminal domain	Glutathione S-transferase U20 OS=Arabidopsis thaliana OX=3702 GN=GSTU20 PE=1 SV=1	glutathione S-transferase U20 [Brassica napus]
BnaA07g20580D	chrA07	qAT-A07-1	16090084	16091253	[O]	Posttranslational modification, protein turnover, chaperones	Molecular Function: glutathione transferase activity (GO:0004364);; Cellular Component: cytoplasm (GO:0005737);; Cellular Component: cytosol (GO:0005829);; Biological Process: toxin catabolic process (GO:0009407);; Biological Process: response to toxic substance (GO:0009636);;	K00799|1e-162|bna:106356918|K00799 GST; glutathione S-transferase [EC:2.5.1.18]	[O]	Posttranslational modification, protein turnover, chaperones	Glutathione S-transferase, N-terminal domain;; Glutathione S-transferase, N-terminal domain;; Glutathione S-transferase, N-terminal domain;; Glutathione S-transferase, C-terminal domain;; Glutathione S-transferase, C-terminal domain	Glutathione S-transferase U22 OS=Arabidopsis thaliana OX=3702 GN=GSTU22 PE=1 SV=1	glutathione S-transferase U22 [Brassica napus]
BnaA07g20590D	chrA07	qAT-A07-1	16091977	16093318	[O]	Posttranslational modification, protein turnover, chaperones	Molecular Function: glutathione transferase activity (GO:0004364);; Cellular Component: cytoplasm (GO:0005737);; Cellular Component: cytosol (GO:0005829);; Biological Process: toxin catabolic process (GO:0009407);; Biological Process: response to toxic substance (GO:0009636);;	K00799|1e-161|bna:106356919|K00799 GST; glutathione S-transferase [EC:2.5.1.18]	[O]	Posttranslational modification, protein turnover, chaperones	Glutathione S-transferase, N-terminal domain;; Glutathione S-transferase, N-terminal domain;; Glutathione S-transferase, C-terminal domain;; Glutathione S-transferase, C-terminal domain;; Glutathione S-transferase, N-terminal domain	Glutathione S-transferase U23 OS=Arabidopsis thaliana OX=3702 GN=GSTU23 PE=1 SV=1	glutathione S-transferase U23 [Brassica napus]
BnaA07g20600D	chrA07	qAT-A07-1	16094068	16094178	--	--	Molecular Function: glutathione transferase activity (GO:0004364);; Cellular Component: cytoplasm (GO:0005737);; Cellular Component: cytosol (GO:0005829);; Biological Process: toxin catabolic process (GO:0009407);; Biological Process: response to toxic substance (GO:0009636);;	K00799|2e-14|brp:103830525|K00799 GST; glutathione S-transferase [EC:2.5.1.18]	[O]	Posttranslational modification, protein turnover, chaperones	--	Glutathione S-transferase U22 OS=Arabidopsis thaliana OX=3702 GN=GSTU22 PE=1 SV=1	PREDICTED: glutathione S-transferase U22 [Brassica rapa]
BnaA07g20610D	chrA07	qAT-A07-1	16094253	16094762	--	--	Molecular Function: glutathione transferase activity (GO:0004364);; Cellular Component: cytoplasm (GO:0005737);; Cellular Component: cytosol (GO:0005829);; Biological Process: toxin catabolic process (GO:0009407);; Biological Process: response to toxic substance (GO:0009636);;	K00799|3e-33|rsz:108817016|K00799 GST; glutathione S-transferase [EC:2.5.1.18]	[O]	Posttranslational modification, protein turnover, chaperones	--	Glutathione S-transferase U22 OS=Arabidopsis thaliana OX=3702 GN=GSTU22 PE=1 SV=1	PREDICTED: glutathione S-transferase U22 [Raphanus sativus]
BnaA07g20620D	chrA07	qAT-A07-1	16095183	16097081	--	--	Cellular Component: vacuole (GO:0005773);; Cellular Component: vacuolar membrane (GO:0005774);; Cellular Component: Golgi apparatus (GO:0005794);; Cellular Component: cytosol (GO:0005829);; Cellular Component: plasma membrane (GO:0005886);; Biological Process: brassinosteroid mediated signaling pathway (GO:0009742);;	K06630|0.0|bna:106381014|K06630 YWHAE; 14-3-3 protein epsilon	[O]	Posttranslational modification, protein turnover, chaperones	14-3-3 protein	14-3-3-like protein GF14 omega OS=Arabidopsis thaliana OX=3702 GN=GRF2 PE=2 SV=2	14-3-3-like protein GF14 omega [Brassica napus]
BnaA07g20630D	chrA07	qAT-A07-1	16099015	16102110	[RTKL]	--	Molecular Function: protein serine/threonine kinase activity (GO:0004674);; Molecular Function: ATP binding (GO:0005524);; Cellular Component: nucleus (GO:0005634);; Cellular Component: cytoplasm (GO:0005737);; Biological Process: protein phosphorylation (GO:0006468);; Biological Process: response to osmotic stress (GO:0006970);; Biological Process: intracellular signal transduction (GO:0035556);…	K14498|1e-173|brp:103830529|K14498 SNRK2; serine/threonine-protein kinase SRK2 [EC:2.7.11.1]	[T]	Signal transduction mechanisms	Protein kinase domain;; Protein tyrosine kinase;; Phosphotransferase enzyme family;; Choline/ethanolamine kinase	Serine/threonine-protein kinase SRK2C OS=Arabidopsis thaliana OX=3702 GN=SRK2C PE=1 SV=1	PREDICTED: serine/threonine-protein kinase SRK2C [Brassica rapa]
BnaA07g20640D	chrA07	qAT-A07-1	16103779	16106776	[R]	General function prediction only	Molecular Function: nucleotide binding (GO:0000166);; Molecular Function: mRNA binding (GO:0003729);; Cellular Component: nucleus (GO:0005634);; Biological Process: response to water deprivation (GO:0009414);; Biological Process: response to salt stress (GO:0009651);; Biological Process: response to abscisic acid (GO:0009737);; Biological Process: regulation of seed germination (GO:0010029);;	--|0.0|brp:103830531|hypothetical protein	[R]	General function prediction only	RNA recognition motif. (a.k.a. RRM, RBD, or RNP domain)	Probable RNA-binding protein ARP1 OS=Arabidopsis thaliana OX=3702 GN=ARP1 PE=2 SV=1	PREDICTED: RNA-binding protein 24-like [Brassica rapa]
BnaA07g20650D	chrA07	qAT-A07-1	16126337	16129912	--	--	Cellular Component: Golgi membrane (GO:0000139);; Cellular Component: endosome (GO:0005768);; Cellular Component: Golgi apparatus (GO:0005794);; Cellular Component: trans-Golgi network (GO:0005802);; Biological Process: cell adhesion (GO:0007155);; Molecular Function: methyltransferase activity (GO:0008168);; Molecular Function: S-adenosylmethionine-dependent methyltransferase activity (GO:000875…	--|0.0|bna:106353443|hypothetical protein	--	--	Putative S-adenosyl-L-methionine-dependent methyltransferase;; Methyltransferase domain;; Methyltransferase domain;; Methyltransferase domain	Probable pectin methyltransferase QUA2 OS=Arabidopsis thaliana OX=3702 GN=QUA2 PE=1 SV=2	probable pectin methyltransferase QUA2 [Brassica napus]
BnaA07g20660D	chrA07	qAT-A07-1	16130022	16131889	--	--	Cellular Component: mitochondrial inner membrane (GO:0005743);; Biological Process: mitochondrial transport (GO:0006839);; Cellular Component: chloroplast envelope (GO:0009941);; Cellular Component: integral component of membrane (GO:0016021);; Molecular Function: transmembrane transporter activity (GO:0022857);;	--|0.0|brp:103830532|hypothetical protein	[C]	Energy production and conversion	Mitochondrial carrier protein	Probable mitochondrial adenine nucleotide transporter BTL2 OS=Arabidopsis thaliana OX=3702 GN=At1g78180 PE=2 SV=1	PREDICTED: probable mitochondrial adenine nucleotide transporter BTL2 [Brassica rapa]
BnaA07g20670D	chrA07	qAT-A07-1	16132903	16137990	--	--	Cellular Component: synaptonemal complex (GO:0000795);; Biological Process: synapsis (GO:0007129);; Biological Process: reciprocal meiotic recombination (GO:0007131);; Biological Process: cell division (GO:0051301);;	--|0.0|brp:103830534|hypothetical protein	--	--	--	Synaptonemal complex protein 1 OS=Arabidopsis thaliana OX=3702 GN=ZYP1A PE=2 SV=1	PREDICTED: synaptonemal complex protein 1-like isoform X1 [Brassica rapa]
BnaA07g20680D	chrA07	qAT-A07-1	16138484	16139632	--	--	--	--|1e-167|brp:103830535|hypothetical protein	--	--	--	--	PREDICTED: uncharacterized protein LOC103830535 [Brassica rapa]
BnaA07g20690D	chrA07	qAT-A07-1	16145257	16145916	--	--	--	--	--	--	--	--	BnaA07g02310D [Brassica napus]
BnaA07g20700D	chrA07	qAT-A07-1	16156939	16159532	[R]	General function prediction only	Cellular Component: cell (GO:0005623);; Biological Process: response to osmotic stress (GO:0006970);; Biological Process: auxin-activated signaling pathway (GO:0009734);; Biological Process: brassinosteroid mediated signaling pathway (GO:0009742);; Biological Process: leaf vascular tissue pattern formation (GO:0010305);; Biological Process: cell redox homeostasis (GO:0045454);;	--|0.0|brp:103830537|hypothetical protein	[R]	General function prediction only	Tetratricopeptide repeat;; Tetratricopeptide repeat;; TPR repeat;; Tetratricopeptide repeat;; Tetratricopeptide repeat;; Tetratricopeptide repeat;; Tetratricopeptide repeat;; Tetratricopeptide repeat;; Tetratricopeptide repeat;; Bacterial transcriptional activator domain	Inactive TPR repeat-containing thioredoxin TTL3 OS=Arabidopsis thaliana OX=3702 GN=TTL3 PE=1 SV=2	PREDICTED: inactive TPR repeat-containing thioredoxin TTL3-like [Brassica rapa]
BnaA07g20710D	chrA07	qAT-A07-1	16160588	16161643	--	--	Cellular Component: plasma membrane (GO:0005886);;	--|0.0|bna:106356923|hypothetical protein	--	--	--	Uncharacterized protein At1g76070 OS=Arabidopsis thaliana OX=3702 GN=At1g76070 PE=1 SV=1	uncharacterized protein LOC106356923 [Brassica napus]
BnaA07g20720D	chrA07	qAT-A07-1	16166030	16167300	--	--	Molecular Function: DNA binding (GO:0003677);; Molecular Function: DNA-binding transcription factor activity (GO:0003700);; Cellular Component: nucleus (GO:0005634);; Biological Process: transcription, DNA-templated (GO:0006351);; Biological Process: response to osmotic stress (GO:0006970);; Biological Process: response to cold (GO:0009409);; Biological Process: response to water deprivation (GO:…	K09286|0.0|bna:106353446|K09286 EREBP; EREBP-like factor	--	--	AP2 domain	Ethylene-responsive transcription factor RAP2-4 OS=Arabidopsis thaliana OX=3702 GN=RAP2-4 PE=1 SV=1	ethylene-responsive transcription factor RAP2-4-like [Brassica napus]
BnaA07g20730D	chrA07	qAT-A07-1	16184134	16185001	--	--	Molecular Function: metal ion binding (GO:0046872);;	--|1e-106|brp:103830542|hypothetical protein	--	--	zinc-finger of the FCS-type, C2-C2	Protein MARD1 OS=Arabidopsis thaliana OX=3702 GN=MARD1 PE=2 SV=2	PREDICTED: uncharacterized protein LOC103830542 [Brassica rapa]
BnaA07g20740D	chrA07	qAT-A07-1	16187121	16188106	--	--	Cellular Component: chloroplast (GO:0009507);; Cellular Component: chloroplast thylakoid membrane (GO:0009535);; Biological Process: cytochrome b6f complex assembly (GO:0010190);; Cellular Component: integral component of membrane (GO:0016021);;	--|4e-23|bna:106397387|hypothetical protein	--	--	Cofactor assembly of complex C subunit B, CCB2/CCB4	Protein COFACTOR ASSEMBLY OF COMPLEX C SUBUNIT B CCB4, chloroplastic OS=Arabidopsis thaliana OX=3702 GN=CCB4 PE=1 SV=1	BnaC03g73570D [Brassica napus]
BnaA07g20750D	chrA07	qAT-A07-1	16193228	16194577	[J]	Translation, ribosomal structure and biogenesis	Molecular Function: RNA binding (GO:0003723);; Molecular Function: structural constituent of ribosome (GO:0003735);; Cellular Component: cytosolic large ribosomal subunit (GO:0022625);; Cellular Component: cytosolic ribosome (GO:0022626);;	K02908|8e-77|rsz:108825641|K02908 RP-L30e; large subunit ribosomal protein L30e	[J]	Translation, ribosomal structure and biogenesis	Ribosomal protein L7Ae/L30e/S12e/Gadd45 family	60S ribosomal protein L30-2 OS=Arabidopsis thaliana OX=3702 GN=RPL30B PE=3 SV=1	60S ribosomal protein L30-2 [Eutrema salsugineum]
BnaA07g20760D	chrA07	qAT-A07-1	16194627	16196067	[O]	Posttranslational modification, protein turnover, chaperones	Cellular Component: endoplasmic reticulum (GO:0005783);; Biological Process: protein folding (GO:0006457);;	--|0.0|bna:106353448|hypothetical protein	[O]	Posttranslational modification, protein turnover, chaperones	DnaJ domain	DnaJ protein ERDJ3B OS=Oryza sativa subsp. japonica OX=39947 GN=ERDJ3B PE=1 SV=1	uncharacterized protein LOC106353448 [Brassica napus]
BnaA07g20770D	chrA07	qAT-A07-1	16196309	16198498	--	--	Molecular Function: DNA-binding transcription factor activity (GO:0003700);; Cellular Component: nucleus (GO:0005634);; Biological Process: transcription, DNA-templated (GO:0006351);; Biological Process: defense response to bacterium (GO:0042742);; Molecular Function: sequence-specific DNA binding (GO:0043565);;	K14431|0.0|brp:103830545|K14431 TGA; transcription factor TGA	--	--	Seed dormancy control;; bZIP transcription factor;; Basic region leucine zipper	Transcription factor TGA7 OS=Arabidopsis thaliana OX=3702 GN=TGA7 PE=1 SV=1	PREDICTED: transcription factor TGA7-like isoform X2 [Brassica rapa]
BnaA07g20780D	chrA07	qAT-A07-1	16206570	16206815	--	--	--	--|2e-52|brp:103830546|hypothetical protein	--	--	--	--	PREDICTED: uncharacterized protein LOC103830546 [Brassica rapa]
BnaA07g20790D	chrA07	qAT-A07-1	16214447	16216537	--	--	Molecular Function: proximal promoter sequence-specific DNA binding (GO:0000987);; Molecular Function: DNA-binding transcription factor activity (GO:0003700);; Cellular Component: nucleus (GO:0005634);; Biological Process: transcription, DNA-templated (GO:0006351);; Biological Process: regulation of transcription, DNA-templated (GO:0006355);; Biological Process: pollen development (GO:0009555);; …	--|0.0|bna:106353451|hypothetical protein	--	--	B3 DNA binding domain;; Auxin response factor	Auxin response factor 17 OS=Arabidopsis thaliana OX=3702 GN=ARF17 PE=2 SV=1	auxin response factor 17-like [Brassica napus]
BnaA07g20800D	chrA07	qAT-A07-1	16217352	16219283	[J]	Translation, ribosomal structure and biogenesis	Molecular Function: translation initiation factor activity (GO:0003743);; Molecular Function: GTP binding (GO:0005525);; Cellular Component: nucleus (GO:0005634);; Cellular Component: cytoplasm (GO:0005737);;	K03262|0.0|bna:106353469|K03262 EIF5; translation initiation factor 5	[J]	Translation, ribosomal structure and biogenesis	Domain found in IF2B/IF5;; eIF4-gamma/eIF5/eIF2-epsilon	Probable eukaryotic translation initiation factor 5-2 OS=Arabidopsis thaliana OX=3702 GN=At1g77840 PE=1 SV=1	probable eukaryotic translation initiation factor 5-2 [Brassica napus]
BnaA07g20810D	chrA07	qAT-A07-1	16226189	16226855	--	--	Biological Process: defense response (GO:0006952);; Molecular Function: zinc ion binding (GO:0008270);; Cellular Component: integral component of membrane (GO:0016021);; Biological Process: proteasome-mediated ubiquitin-dependent protein catabolic process (GO:0043161);; Molecular Function: ubiquitin protein ligase activity (GO:0061630);;	--|2e-57|brp:103831428|hypothetical protein	[O]	Posttranslational modification, protein turnover, chaperones	Ring finger domain;; Zinc finger, C3HC4 type (RING finger)	NEP1-interacting protein-like 1 OS=Arabidopsis thaliana OX=3702 GN=ATL27 PE=2 SV=1	PREDICTED: LOW QUALITY PROTEIN: E3 ubiquitin-protein ligase RNF181, partial [Brassica rapa]
BnaA07g20820D	chrA07	qAT-A07-1	16228071	16228436	--	--	Biological Process: carbohydrate metabolic process (GO:0005975);; Biological Process: defense response (GO:0006952);; Molecular Function: glucan endo-1,3-beta-D-glucosidase activity (GO:0042973);; Cellular Component: apoplast (GO:0048046);;	--|5e-34|ath:AT1G77780|hypothetical protein	--	--	Glycosyl hydrolases family 17	Glucan endo-1,3-beta-glucosidase, acidic isoform PR-Q&apos; OS=Nicotiana tabacum OX=4097 PE=1 SV=1	hypothetical protein EUTSA_v10019644mg [Eutrema salsugineum]
BnaA07g20830D	chrA07	qAT-A07-1	16229394	16231063	--	--	--	--|0.0|bna:106356939|hypothetical protein	--	--	Protein of unknown function (DUF1644)	--	uncharacterized protein BNAA07G20830D [Brassica napus]
BnaA07g20840D	chrA07	qAT-A07-1	16243000	16246794	[R]	General function prediction only	Biological Process: nitric oxide biosynthetic process (GO:0006809);; Molecular Function: nitrate reductase (NADH) activity (GO:0009703);; Molecular Function: heme binding (GO:0020037);; Molecular Function: molybdenum ion binding (GO:0030151);; Biological Process: nitrate assimilation (GO:0042128);; Molecular Function: molybdopterin cofactor binding (GO:0043546);; Molecular Function: nitrate reduc…	K10534|0.0|bna:106353470|K10534 NR; nitrate reductase (NAD(P)H) [EC:1.7.1.1 1.7.1.2 1.7.1.3]	[C]	Energy production and conversion	Oxidoreductase molybdopterin binding domain;; Mo-co oxidoreductase dimerisation domain;; Oxidoreductase FAD-binding domain;; Oxidoreductase NAD-binding domain;; Cytochrome b5-like Heme/Steroid binding domain	Nitrate reductase [NADH], clone PBNBR1412 OS=Brassica napus OX=3708 GN=NIA2 PE=2 SV=1	nitrate reductase [NADH], clone PBNBR1412-like [Brassica napus]
BnaA07g20850D	chrA07	qAT-A07-1	16255255	16258936	[RTKL]	--	--	K08866|0.0|bna:106353471|K08866 TTK; serine/threonine-protein kinase TTK/MPS1 [EC:2.7.12.1]	[D]	Cell cycle control, cell division, chromosome partitioning	Protein kinase domain;; Protein tyrosine kinase	Mitogen-activated protein kinase kinase kinase 3 OS=Arabidopsis thaliana OX=3702 GN=MEKK3 PE=2 SV=1	serine/threonine-protein kinase MPS1-like [Brassica napus]
BnaA07g20860D	chrA07	qAT-A07-1	16259318	16260467	--	--	Cellular Component: nucleus (GO:0005634);; Cellular Component: cytoplasm (GO:0005737);; Biological Process: protein K69-linked ufmylation (GO:1990592);;	K12162|1e-59|rsz:108839867|K12162 UFM1; ubiquitin-fold modifier 1	[S]	Function unknown	Ubiquitin fold modifier 1 protein	Ubiquitin-fold modifier 1 OS=Arabidopsis thaliana OX=3702 GN=At1g77710 PE=3 SV=1	PREDICTED: ubiquitin-fold modifier 1 [Brassica rapa]
BnaA07g20870D	chrA07	qAT-A07-1	16261026	16262214	--	--	--	--|0.0|bna:106353474|hypothetical protein	--	--	Thaumatin family	Thaumatin-like protein OS=Arabidopsis thaliana OX=3702 GN=At1g18250 PE=2 SV=2	thaumatin-like protein [Brassica napus]
BnaA07g20880D	chrA07	qAT-A07-1	16264525	16267265	--	--	Biological Process: amino acid transmembrane transport (GO:0003333);; Cellular Component: plasma membrane (GO:0005886);; Biological Process: response to auxin (GO:0009733);; Biological Process: auxin-activated signaling pathway (GO:0009734);; Biological Process: auxin polar transport (GO:0009926);; Biological Process: lateral root formation (GO:0010311);; Molecular Function: auxin influx transmem…	K13946|0.0|bna:106353473|K13946 AUX1; auxin influx carrier (AUX1 LAX family)	[E]	Amino acid transport and metabolism	Transmembrane amino acid transporter protein	Auxin transporter-like protein 3 OS=Arabidopsis thaliana OX=3702 GN=LAX3 PE=2 SV=1	auxin transporter-like protein 3 [Brassica napus]
BnaA07g20890D	chrA07	qAT-A07-1	16277144	16278413	--	--	Molecular Function: core promoter sequence-specific DNA binding (GO:0001046);; Molecular Function: transcriptional activator activity, RNA polymerase II transcription regulatory region sequence-specific DNA binding (GO:0001228);; Molecular Function: DNA-binding transcription factor activity (GO:0003700);; Cellular Component: nucleus (GO:0005634);; Cellular Component: mitochondrion (GO:0005739);; …	--|0.0|brp:103831108|hypothetical protein	--	--	Helix-loop-helix DNA-binding domain	Transcription factor bHLH83 OS=Arabidopsis thaliana OX=3702 GN=BHLH83 PE=1 SV=1	BnaC06g13020D [Brassica napus]
BnaA07g20900D	chrA07	qAT-A07-1	16287245	16287580	--	--	Molecular Function: transmembrane receptor protein serine/threonine kinase activity (GO:0004675);; Molecular Function: ATP binding (GO:0005524);; Cellular Component: extracellular region (GO:0005576);; Cellular Component: plasma membrane (GO:0005886);; Biological Process: signal transduction (GO:0007165);; Cellular Component: integral component of membrane (GO:0016021);;	--|2e-43|bna:111211680|hypothetical protein	--	--	Protein tyrosine kinase	Receptor protein kinase TMK1 OS=Arabidopsis thaliana OX=3702 GN=TMK1 PE=1 SV=1	receptor-like kinase TMK2 [Brassica napus]
BnaA07g20910D	chrA07	qAT-A07-1	16295976	16297716	[GER]	--	Molecular Function: GDP-fucose transmembrane transporter activity (GO:0005457);; Molecular Function: UDP-galactose transmembrane transporter activity (GO:0005459);; Molecular Function: UDP-glucose transmembrane transporter activity (GO:0005460);; Cellular Component: Golgi apparatus (GO:0005794);; Biological Process: GDP-fucose transmembrane transport (GO:0015783);; Biological Process: UDP-glucose…	K15285|0.0|brp:103830561|K15285 SLC35E3; solute carrier family 35, member E3	[GE]	--	Triose-phosphate Transporter family;; EamA-like transporter family;; UAA transporter family	UDP-galactose transporter 1 OS=Arabidopsis thaliana OX=3702 GN=UDP-GALT1 PE=2 SV=1	PREDICTED: UDP-galactose transporter 1 [Brassica rapa]
BnaA07g20920D	chrA07	qAT-A07-1	16300672	16304048	[I]	Lipid transport and metabolism	Molecular Function: long-chain fatty acid-CoA ligase activity (GO:0004467);; Molecular Function: ATP binding (GO:0005524);; Biological Process: fatty acid metabolic process (GO:0006631);; Cellular Component: chloroplast (GO:0009507);; Cellular Component: plastid (GO:0009536);; Cellular Component: chloroplast envelope (GO:0009941);; Cellular Component: membrane (GO:0016020);; Molecular Function: d…	K01897|0.0|brp:103830564|K01897 ACSL; long-chain acyl-CoA synthetase [EC:6.2.1.3]	[I]	Lipid transport and metabolism	AMP-binding enzyme	Long chain acyl-CoA synthetase 9, chloroplastic OS=Arabidopsis thaliana OX=3702 GN=LACS9 PE=1 SV=1	PREDICTED: long chain acyl-CoA synthetase 9, chloroplastic [Brassica rapa]
BnaA07g20930D	chrA07	qAT-A07-1	16305667	16306347	[R]	General function prediction only	Molecular Function: histone acetyltransferase activity (GO:0004402);; Cellular Component: peroxisome (GO:0005777);;	--|1e-88|brp:103830563|hypothetical protein	--	--	GCN5-related N-acetyl-transferase	Acetyltransferase At1g77540 OS=Arabidopsis thaliana OX=3702 GN=At1g77540 PE=1 SV=2	PREDICTED: acetyltransferase At1g77540 [Brassica rapa]
BnaA07g20940D	chrA07	qAT-A07-1	16306900	16308329	[QR]	--	Molecular Function: O-methyltransferase activity (GO:0008171);; Molecular Function: S-adenosylmethionine-dependent methyltransferase activity (GO:0008757);; Biological Process: aromatic compound biosynthetic process (GO:0019438);;	K13066|0.0|bna:106353480|K13066 E2.1.1.68; caffeic acid 3-O-methyltransferase [EC:2.1.1.68]	[R]	General function prediction only	O-methyltransferase;; Dimerisation domain	Indole glucosinolate O-methyltransferase 4 OS=Arabidopsis thaliana OX=3702 GN=IGMT4 PE=1 SV=1	indole glucosinolate O-methyltransferase 4-like [Brassica napus]
BnaA07g20950D	chrA07	qAT-A07-1	16310333	16311782	[QR]	--	Molecular Function: O-methyltransferase activity (GO:0008171);; Molecular Function: S-adenosylmethionine-dependent methyltransferase activity (GO:0008757);; Biological Process: aromatic compound biosynthetic process (GO:0019438);;	K13066|0.0|bna:106353480|K13066 E2.1.1.68; caffeic acid 3-O-methyltransferase [EC:2.1.1.68]	[R]	General function prediction only	O-methyltransferase;; Dimerisation domain	Indole glucosinolate O-methyltransferase 4 OS=Arabidopsis thaliana OX=3702 GN=IGMT4 PE=1 SV=1	indole glucosinolate O-methyltransferase 4-like [Brassica napus]
BnaA07g20960D	chrA07	qAT-A07-1	16315031	16317340	[QR]	--	Molecular Function: methyltransferase activity (GO:0008168);; Molecular Function: O-methyltransferase activity (GO:0008171);; Molecular Function: S-adenosylmethionine-dependent methyltransferase activity (GO:0008757);; Biological Process: aromatic compound biosynthetic process (GO:0019438);; Biological Process: indole glucosinolate metabolic process (GO:0042343);;	K13066|0.0|brp:103830566|K13066 E2.1.1.68; caffeic acid 3-O-methyltransferase [EC:2.1.1.68]	[R]	General function prediction only	O-methyltransferase;; Dimerisation domain	Indole glucosinolate O-methyltransferase 1 OS=Arabidopsis thaliana OX=3702 GN=IGMT1 PE=1 SV=1	PREDICTED: indole glucosinolate O-methyltransferase 1-like [Brassica rapa]
BnaA07g20970D	chrA07	qAT-A07-1	16334919	16337112	[L]	Replication, recombination and repair	Molecular Function: DNA binding (GO:0003677);; Molecular Function: ATP binding (GO:0005524);; Cellular Component: nucleus (GO:0005634);; Cellular Component: DNA replication factor C complex (GO:0005663);; Biological Process: DNA-dependent DNA replication (GO:0006261);; Biological Process: defense response (GO:0006952);; Biological Process: negative regulation of defense response (GO:0031348);;	K10756|0.0|bna:106353483|K10756 RFC3_5; replication factor C subunit 3/5	[L]	Replication, recombination and repair	Replication factor C C-terminal domain;; ATPase family associated with various cellular activities (AAA);; DNA polymerase III, delta subunit;; Rad17 cell cycle checkpoint protein;; AAA domain;; Holliday junction DNA helicase ruvB N-terminus	Replication factor C subunit 5 OS=Arabidopsis thaliana OX=3702 GN=RFC5 PE=1 SV=1	replication factor C subunit 5 [Brassica napus]
BnaA07g20980D	chrA07	qAT-A07-1	16337213	16345174	--	--	Cellular Component: nucleus (GO:0005634);; Cellular Component: plasma membrane (GO:0005886);; Biological Process: multicellular organism development (GO:0007275);; Biological Process: regulation of cell shape (GO:0008360);; Biological Process: unidimensional cell growth (GO:0009826);; Cellular Component: cellulose synthase complex (GO:0010330);; Cellular Component: endomembrane system (GO:0012505…	--|0.0|bna:106353482|hypothetical protein	[S]	Function unknown	Armadillo/beta-catenin-like repeat;; C2 domain;; HEAT repeats	Protein CELLULOSE SYNTHASE INTERACTIVE 3 OS=Arabidopsis thaliana OX=3702 GN=CSI3 PE=1 SV=1	protein CELLULOSE SYNTHASE INTERACTIVE 3 [Brassica napus]
BnaA07g20990D	chrA07	qAT-A07-1	16358117	16358916	[I]	Lipid transport and metabolism	Molecular Function: 2-acylglycerol O-acyltransferase activity (GO:0003846);; Molecular Function: lysophospholipase activity (GO:0004622);; Cellular Component: endoplasmic reticulum (GO:0005783);; Cellular Component: Golgi apparatus (GO:0005794);; Cellular Component: plasma membrane (GO:0005886);; Biological Process: lipid metabolic process (GO:0006629);; Biological Process: response to oxidative …	K01054|1e-103|boe:106297844|K01054 MGLL; acylglycerol lipase [EC:3.1.1.23]	[I]	Lipid transport and metabolism	Serine aminopeptidase, S33	Caffeoylshikimate esterase OS=Arabidopsis thaliana OX=3702 GN=CSE PE=1 SV=1	PREDICTED: caffeoylshikimate esterase-like [Brassica oleracea var. oleracea]
BnaA07g21000D	chrA07	qAT-A07-1	16361629	16362060	--	--	--	--|3e-99|brp:103830570|hypothetical protein	--	--	--	UPF0540 protein At1g62000 OS=Arabidopsis thaliana OX=3702 GN=At1g62000 PE=2 SV=1	PREDICTED: UPF0540 protein At1g62000-like [Brassica rapa]
BnaA07g21010D	chrA07	qAT-A07-1	16374231	16378419	--	--	--	--|0.0|brp:103830572|hypothetical protein	--	--	HPC2 and ubinuclein domain	Ubinuclein-2 OS=Arabidopsis thaliana OX=3702 GN=UBN2 PE=1 SV=1	PREDICTED: uncharacterized protein LOC103830572 isoform X2 [Brassica rapa]
BnaA07g21020D	chrA07	qAT-A07-1	16378952	16379071	--	--	Molecular Function: peroxidase activity (GO:0004601);; Cellular Component: extracellular region (GO:0005576);; Biological Process: response to oxidative stress (GO:0006979);; Cellular Component: plant-type cell wall (GO:0009505);; Biological Process: plant-type cell wall organization (GO:0009664);; Molecular Function: heme binding (GO:0020037);; Biological Process: hydrogen peroxide catabolic pro…	K00430|3e-14|rsz:108816617|K00430 E1.11.1.7; peroxidase [EC:1.11.1.7]	--	--	--	Peroxidase 13 OS=Arabidopsis thaliana OX=3702 GN=PER13 PE=3 SV=2	PREDICTED: peroxidase 13-like [Raphanus sativus]
BnaA07g21030D	chrA07	qAT-A07-1	16379143	16379256									PREDICTED: peroxidase superfamily protein;(source:Araport11)
BnaA07g21040D	chrA07	qAT-A07-1	16380794	16382932	--	--	Molecular Function: DNA binding (GO:0003677);; Cellular Component: nucleus (GO:0005634);; Biological Process: transcription, DNA-templated (GO:0006351);; Biological Process: regulation of transcription, DNA-templated (GO:0006355);; Molecular Function: zinc ion binding (GO:0008270);; Biological Process: flower development (GO:0009908);;	--|0.0|brp:103830573|hypothetical protein	--	--	PHD-finger	PHD finger protein EHD3 OS=Oryza sativa subsp. japonica OX=39947 GN=EHD3 PE=1 SV=1	PREDICTED: uncharacterized protein LOC103830573 isoform X1 [Brassica rapa]
BnaA07g21050D	chrA07	qAT-A07-1	16385149	16387153	[C]	Energy production and conversion	Molecular Function: nucleotide binding (GO:0000166);; Biological Process: response to hypoxia (GO:0001666);; Molecular Function: alcohol dehydrogenase (NAD) activity (GO:0004022);; Cellular Component: cytosol (GO:0005829);; Cellular Component: plasma membrane (GO:0005886);; Biological Process: response to osmotic stress (GO:0006970);; Molecular Function: zinc ion binding (GO:0008270);; Biological…	K18857|0.0|brp:103830574|K18857 ADH1; alcohol dehydrogenase class-P [EC:1.1.1.1]	[Q]	Secondary metabolites biosynthesis, transport and catabolism	Zinc-binding dehydrogenase;; Alcohol dehydrogenase GroES-like domain	Alcohol dehydrogenase class-P OS=Arabidopsis thaliana OX=3702 GN=ADH1 PE=1 SV=2	PREDICTED: alcohol dehydrogenase class-P-like isoform X1 [Brassica rapa]
BnaA07g21060D	chrA07	qAT-A07-1	16387757	16391872	[LKJ]	--	Molecular Function: RNA binding (GO:0003723);; Molecular Function: ATP-dependent RNA helicase activity (GO:0004004);; Molecular Function: ATP binding (GO:0005524);; Cellular Component: nucleus (GO:0005634);; Biological Process: RNA secondary structure unwinding (GO:0010501);;	K14808|0.0|brp:103830575|K14808 DDX54; ATP-dependent RNA helicase DDX54/DBP10 [EC:3.6.4.13]	[A]	RNA processing and modification	DEAD/DEAH box helicase;; Helicase conserved C-terminal domain;; DBP10CT (NUC160) domain;; Type III restriction enzyme, res subunit	Putative DEAD-box ATP-dependent RNA helicase 29 OS=Arabidopsis thaliana OX=3702 GN=RH29 PE=3 SV=1	PREDICTED: putative DEAD-box ATP-dependent RNA helicase 29 [Brassica rapa]
BnaA07g21070D	chrA07	qAT-A07-1	16392691	16394775	--	--	Biological Process: heat acclimation (GO:0010286);; Biological Process: proteolysis involved in cellular protein catabolic process (GO:0051603);; Biological Process: negative regulation of lateral root development (GO:1901332);;	K03875|0.0|brp:103830576|K03875 SKP2; F-box and leucine-rich repeat protein 1 (S-phase kinase-associated protein 2)	[R]	General function prediction only	Leucine Rich repeat;; Leucine Rich repeats (2 copies);; F-box domain;; Leucine Rich Repeat	F-box protein SKP2B OS=Arabidopsis thaliana OX=3702 GN=SKP2B PE=1 SV=1	F-box protein SKP2B-like [Brassica napus]
BnaA07g21080D	chrA07	qAT-A07-1	16397051	16401284	[O]	Posttranslational modification, protein turnover, chaperones	Cellular Component: cytosol (GO:0005829);; Biological Process: metabolic process (GO:0008152);; Molecular Function: amino acid binding (GO:0016597);;	--|0.0|bna:106386061|hypothetical protein	--	--	ACT domain;; ACT domain;; ACT domain	ACT domain-containing protein ACR3 OS=Arabidopsis thaliana OX=3702 GN=ACR3 PE=2 SV=1	ACT domain-containing protein ACR3-like [Brassica napus]
BnaA07g21090D	chrA07	qAT-A07-1	16407518	16409530	--	--	Molecular Function: RNA binding (GO:0003723);; Molecular Function: endonuclease activity (GO:0004519);; Cellular Component: mitochondrion (GO:0005739);; Biological Process: RNA modification (GO:0009451);; Cellular Component: intracellular membrane-bounded organelle (GO:0043231);;	--|0.0|bna:106353491|hypothetical protein	[R]	General function prediction only	PPR repeat;; PPR repeat family;; PPR repeat;; Pentatricopeptide repeat domain;; Tetratricopeptide repeat	Putative pentatricopeptide repeat-containing protein At1g77010, mitochondrial OS=Arabidopsis thaliana OX=3702 GN=PCMP-E5 PE=3 SV=1	putative pentatricopeptide repeat-containing protein At1g77010, mitochondrial [Brassica napus]
BnaA07g21100D	chrA07	qAT-A07-1	16413082	16414501	--	--	--	--|1e-175|brp:103830580|hypothetical protein	--	--	--	--	PREDICTED: uncharacterized protein LOC103830580 [Brassica rapa]
BnaA07g21110D	chrA07	qAT-A07-1	16414748	16416724	--	--	--	--|1e-126|brp:103830581|hypothetical protein	[U]	Intracellular trafficking, secretion, and vesicular transport	VHS domain	TOM1-like protein 4 OS=Arabidopsis thaliana OX=3702 GN=TOL4 PE=1 SV=1	PREDICTED: LOW QUALITY PROTEIN: target of Myb protein 1-like [Brassica rapa]
BnaA07g21120D	chrA07	qAT-A07-1	16416781	16417027	--	--	--	--|1e-13|boe:106299229|hypothetical protein	--	--	--	--	PREDICTED: target of Myb protein 1-like [Brassica oleracea var. oleracea]
BnaA07g21130D	chrA07	qAT-A07-1	16423140	16423984	[K]	Transcription	Cellular Component: extracellular region (GO:0005576);; Cellular Component: primary cell wall (GO:0009530);; Biological Process: cell wall organization (GO:0071555);;	--|1e-113|brp:103830583|hypothetical protein	--	--	--	Extensin OS=Nicotiana tabacum OX=4097 GN=HRGPNT3 PE=2 SV=1	PREDICTED: extensin-like [Brassica rapa]
BnaA07g21140D	chrA07	qAT-A07-1	16427391	16428030	--	--	--	--|6e-15|crb:17895228|hypothetical protein	--	--	--	--	BnaA02g25930D [Brassica napus]
BnaA07g21150D	chrA07	qAT-A07-1	16440490	16440798	--	--	Cellular Component: extracellular space (GO:0005615);; Biological Process: floral organ abscission (GO:0010227);;	--|5e-74|bna:111206992|hypothetical protein	--	--	--	Protein IDA-LIKE 5 OS=Arabidopsis thaliana OX=3702 GN=IDL5 PE=2 SV=2	protein IDA-LIKE 5 [Brassica napus]
BnaA07g21160D	chrA07	qAT-A07-1	16443734	16448312	[DZ]	--	--	--|0.0|brp:103830587|hypothetical protein	--	--	Regulator of chromosome condensation (RCC1) repeat;; Transcription factor regulating root and shoot growth via Pin3;; Transcription factor BRX N-terminal domain;; FYVE zinc finger;; Pleckstrin homology domain;; Regulator of chromosome condensation (RCC1) repeat	PH, RCC1 and FYVE domains-containing protein 1 OS=Arabidopsis thaliana OX=3702 GN=PRAF1 PE=1 SV=1	PREDICTED: uncharacterized protein LOC103830587 [Brassica rapa]
BnaA07g21170D	chrA07	qAT-A07-1	16457249	16458264	--	--	Molecular Function: structural constituent of cell wall (GO:0005199);; Cellular Component: extracellular region (GO:0005576);; Cellular Component: primary cell wall (GO:0009530);; Biological Process: plant-type cell wall organization (GO:0009664);;	--|1e-106|bna:106353495|hypothetical protein	--	--	Extensin-like region	Extensin-3 OS=Arabidopsis thaliana OX=3702 GN=EXT3 PE=1 SV=3	extensin-3-like isoform X2 [Brassica napus]
BnaA07g21180D	chrA07	qAT-A07-1	16460147	16461253	--	--	Molecular Function: ubiquitin-protein transferase activity (GO:0004842);; Cellular Component: nucleus (GO:0005634);; Biological Process: SCF-dependent proteasomal ubiquitin-dependent protein catabolic process (GO:0031146);;	--|0.0|bna:106353496|hypothetical protein	--	--	Kelch motif;; F-box domain;; F-box-like	SKP1-interacting partner 15 OS=Arabidopsis thaliana OX=3702 GN=SKIP15 PE=1 SV=1	SKP1-interacting partner 15 isoform X1 [Brassica napus]
BnaA07g21190D	chrA07	qAT-A07-1	16461585	16462174	--	--	--	--	--	--	--	--	BnaC09g37490D [Brassica napus]
BnaA07g21200D	chrA07	qAT-A07-1	16473201	16476094	--	--	Molecular Function: DNA binding (GO:0003677);; Molecular Function: DNA-binding transcription factor activity (GO:0003700);; Cellular Component: nucleus (GO:0005634);; Biological Process: transcription, DNA-templated (GO:0006351);;	--|0.0|bna:106353498|hypothetical protein	[K]	Transcription	Myb/SANT-like DNA-binding domain;; Alcohol dehydrogenase transcription factor Myb/SANT-like;; Myb-like DNA-binding domain	Trihelix transcription factor GT-2 OS=Arabidopsis thaliana OX=3702 GN=GT-2 PE=2 SV=1	trihelix transcription factor GT-2-like [Brassica napus]
BnaA07g21210D	chrA07	qAT-A07-1	16486239	16487379	--	--	Cellular Component: exocyst (GO:0000145);; Molecular Function: SNARE binding (GO:0000149);; Cellular Component: extracellular region (GO:0005576);; Cellular Component: cell wall (GO:0005618);; Cellular Component: cytosol (GO:0005829);; Cellular Component: cytoskeleton (GO:0005856);; Cellular Component: plasma membrane (GO:0005886);; Biological Process: exocytosis (GO:0006887);; Cellular Component…	--|2e-15|ath:AT4G37190|hypothetical protein	[Z]	Cytoskeleton	--	Exocyst complex component SEC6 OS=Arabidopsis thaliana OX=3702 GN=SEC6 PE=1 SV=1	BnaCnng16460D [Brassica napus]
BnaA07g21220D	chrA07	qAT-A07-1	16491277	16492762	--	--	--	--|0.0|brp:103830595|hypothetical protein	--	--	Myb/SANT-like DNA-binding domain	--	PREDICTED: uncharacterized protein LOC103830595 [Brassica rapa]
BnaA07g21230D	chrA07	qAT-A07-1	16494037	16495273	[K]	Transcription	Biological Process: mRNA splicing, via spliceosome (GO:0000398);; Cellular Component: P-body (GO:0000932);; Biological Process: nuclear-transcribed mRNA catabolic process (GO:0000956);; Molecular Function: RNA binding (GO:0003723);; Cellular Component: U6 snRNP (GO:0005688);; Biological Process: cytoplasmic mRNA processing body assembly (GO:0033962);; Cellular Component: U4/U6 x U5 tri-snRNP comp…	K12622|4e-63|brp:103830597|K12622 LSM3; U6 snRNA-associated Sm-like protein LSm3	[A]	RNA processing and modification	LSM domain	Sm-like protein LSM3B OS=Arabidopsis thaliana OX=3702 GN=LSM3B PE=1 SV=1	PREDICTED: sm-like protein LSM3B [Brassica rapa]
BnaA07g21240D	chrA07	qAT-A07-1	16495354	16502558	--	--	Cellular Component: exocyst (GO:0000145);; Biological Process: exocyst assembly (GO:0001927);; Cellular Component: cytosol (GO:0005829);; Cellular Component: plasma membrane (GO:0005886);; Biological Process: Golgi to plasma membrane transport (GO:0006893);; Cellular Component: plasmodesma (GO:0009506);; Biological Process: acceptance of pollen (GO:0060321);;	K17637|0.0|bna:106353501|K17637 EXOC2; exocyst complex component 2	[U]	Intracellular trafficking, secretion, and vesicular transport	Exocyst complex component Sec5	Exocyst complex component SEC5A OS=Arabidopsis thaliana OX=3702 GN=SEC5A PE=1 SV=1	exocyst complex component SEC5A [Brassica napus]
BnaA07g21250D	chrA07	qAT-A07-1	16508346	16510035	[QR]	--	Molecular Function: O-methyltransferase activity (GO:0008171);; Molecular Function: S-adenosylmethionine-dependent methyltransferase activity (GO:0008757);; Biological Process: indole glucosinolate biosynthetic process (GO:0009759);; Biological Process: aromatic compound biosynthetic process (GO:0019438);;	K22703|0.0|boe:106297038|K22703 IGMT; hydroxy-3-indolylmethylglucosinolate O-methyltransferase [EC:2.1.1.-]	[R]	General function prediction only	O-methyltransferase;; Dimerisation domain	Indole glucosinolate O-methyltransferase 5 OS=Arabidopsis thaliana OX=3702 GN=IGMT5 PE=2 SV=1	PREDICTED: caffeic acid 3-O-methyltransferase-like [Brassica oleracea var. oleracea]
BnaA07g21260D	chrA07	qAT-A07-1	16510734	16511183	--	--	Cellular Component: extracellular region (GO:0005576);; Cellular Component: intracellular (GO:0005622);; Biological Process: single fertilization (GO:0007338);; Biological Process: double fertilization forming a zygote and endosperm (GO:0009567);; Cellular Component: cytoplasmic vesicle (GO:0031410);; Cellular Component: vesicle (GO:0031982);; Biological Process: sperm capacitation (GO:0048240);;…	--|1e-107|bna:106356944|hypothetical protein	--	--	Prolamin-like	Egg cell-secreted protein 1.1 OS=Arabidopsis thaliana OX=3702 GN=EC1.1 PE=2 SV=1	egg cell-secreted protein 1.1-like [Brassica napus]
BnaA07g21270D	chrA07	qAT-A07-1	16512082	16514886	--	--	--	--|0.0|bna:106355692|hypothetical protein	--	--	--	--	uncharacterized protein LOC106355692 [Brassica napus]
BnaA07g21280D	chrA07	qAT-A07-1	16516105	16517902	[H]	Coenzyme transport and metabolism	Molecular Function: ATP binding (GO:0005524);; Biological Process: intracellular mRNA localization (GO:0008298);; Cellular Component: chloroplast (GO:0009507);;	K01934|0.0|bna:106353503|K01934 MTHFS; 5-formyltetrahydrofolate cyclo-ligase [EC:6.3.3.2]	[H]	Coenzyme transport and metabolism	5-formyltetrahydrofolate cyclo-ligase family	5-formyltetrahydrofolate cyclo-ligase-like protein COG0212 OS=Arabidopsis thaliana OX=3702 GN=COG0212 PE=2 SV=1	5-formyltetrahydrofolate cyclo-ligase-like protein COG0212 [Brassica napus]
BnaA07g21290D	chrA07	qAT-A07-1	16519784	16521374	--	--	Cellular Component: plasma membrane (GO:0005886);;	--|0.0|bna:106353504|hypothetical protein	--	--	--	Uncharacterized protein At1g76660 OS=Arabidopsis thaliana OX=3702 GN=At1g76660 PE=2 SV=1	uncharacterized protein At1g76660-like [Brassica napus]
BnaA07g21300D	chrA07	qAT-A07-1	16523649	16524188	[TZDR]	--	Molecular Function: calcium ion binding (GO:0005509);; Cellular Component: plasma membrane (GO:0005886);; Biological Process: response to wounding (GO:0009611);;	K13448|1e-121|brp:103830603|K13448 CML; calcium-binding protein CML	[T]	Signal transduction mechanisms	EF-hand domain pair;; EF-hand domain pair;; EF hand;; EF hand;; EF-hand domain;; Cytoskeletal-regulatory complex EF hand	Calcium-binding protein CML38 OS=Arabidopsis thaliana OX=3702 GN=CML38 PE=2 SV=1	BnaCnng76780D [Brassica napus]
BnaA07g21310D	chrA07	qAT-A07-1	16529445	16530119	--	--	Cellular Component: cytoplasm (GO:0005737);; Cellular Component: endoplasmic reticulum (GO:0005783);; Cellular Component: endoplasmic reticulum membrane (GO:0005789);; Biological Process: chloroplast organization (GO:0009658);; Biological Process: hydrotropism (GO:0010274);; Cellular Component: membrane (GO:0016020);; Cellular Component: cortical endoplasmic reticulum (GO:0032541);;	--|1e-158|bna:106356946|hypothetical protein	--	--	Protein of unknown function, DUF617	Protein MIZU-KUSSEI 1 OS=Arabidopsis thaliana OX=3702 GN=MIZ1 PE=1 SV=1	protein MIZU-KUSSEI 1-like [Brassica napus]
BnaA07g21320D	chrA07	qAT-A07-1	16536971	16537603	--	--	--	--|1e-143|bna:106356947|hypothetical protein	--	--	Domain of unknown function (DUF4228)	--	uncharacterized protein LOC106356947 [Brassica napus]
BnaA07g21330D	chrA07	qAT-A07-1	16550009	16550879	--	--	--	--|1e-175|bna:106356948|hypothetical protein	--	--	PLATZ transcription factor	--	uncharacterized protein LOC106356948 [Brassica napus]
BnaA07g21340D	chrA07	qAT-A07-1	16560858	16563117	[R]	General function prediction only	Cellular Component: endoplasmic reticulum membrane (GO:0005789);; Biological Process: response to auxin (GO:0009733);; Biological Process: auxin-activated signaling pathway (GO:0009734);; Cellular Component: integral component of membrane (GO:0016021);; Biological Process: transmembrane transport (GO:0055085);;	--|0.0|brp:103830609|hypothetical protein	[S]	Function unknown	Membrane transport protein	Protein PIN-LIKES 3 OS=Arabidopsis thaliana OX=3702 GN=PILS3 PE=2 SV=1	PREDICTED: protein PIN-LIKES 3-like [Brassica rapa]
BnaA07g21350D	chrA07	qAT-A07-1	16568777	16569640	--	--	Molecular Function: AT DNA binding (GO:0003680);; Molecular Function: DNA-binding transcription factor activity (GO:0003700);; Cellular Component: nucleus (GO:0005634);; Biological Process: transcription, DNA-templated (GO:0006351);; Biological Process: photomorphogenesis (GO:0009640);; Biological Process: flower development (GO:0009908);; Biological Process: vegetative to reproductive phase tran…	--|0.0|bna:106356949|hypothetical protein	--	--	Domain of unknown function (DUF296)	AT-hook motif nuclear-localized protein 29 OS=Arabidopsis thaliana OX=3702 GN=AHL29 PE=1 SV=1	AT-hook motif nuclear-localized protein 29-like [Brassica napus]
BnaA07g21360D	chrA07	qAT-A07-1	16577117	16578381	--	--	Cellular Component: nucleus (GO:0005634);; Biological Process: transcription, DNA-templated (GO:0006351);; Biological Process: regulation of transcription, DNA-templated (GO:0006355);; Biological Process: positive regulation of DNA demethylation (GO:1901537);;	--|1e-101|bna:106356950|hypothetical protein	--	--	--	Increased DNA methylation 3 OS=Arabidopsis thaliana OX=3702 GN=IDM3 PE=1 SV=1	increased DNA methylation 3 [Brassica napus]
BnaA07g21370D	chrA07	qAT-A07-1	16579573	16582729	[GEPR]	--	Cellular Component: plasma membrane (GO:0005886);; Cellular Component: integral component of plasma membrane (GO:0005887);; Biological Process: phosphate ion transport (GO:0006817);; Molecular Function: phosphate ion transmembrane transporter activity (GO:0015114);; Molecular Function: symporter activity (GO:0015293);; Molecular Function: ATPase-coupled phosphate ion transmembrane transporter act…	K08176|0.0|brp:103830612|K08176 PHO84; MFS transporter, PHS family, inorganic phosphate transporter	[P]	Inorganic ion transport and metabolism	Sugar (and other) transporter;; Major Facilitator Superfamily	Probable inorganic phosphate transporter 1-9 OS=Arabidopsis thaliana OX=3702 GN=PHT1-9 PE=2 SV=1	PREDICTED: probable inorganic phosphate transporter 1-9 [Brassica rapa]
BnaA07g21380D	chrA07	qAT-A07-1	16589626	16590183	[O]	Posttranslational modification, protein turnover, chaperones	Molecular Function: zinc ion binding (GO:0008270);; Cellular Component: integral component of membrane (GO:0016021);; Biological Process: proteasome-mediated ubiquitin-dependent protein catabolic process (GO:0043161);; Molecular Function: ubiquitin protein ligase activity (GO:0061630);;	--|1e-134|bna:106356952|hypothetical protein	[O]	Posttranslational modification, protein turnover, chaperones	Ring finger domain;; RING-like zinc finger;; Zinc finger, C3HC4 type (RING finger);; RING-H2 zinc finger domain;; Zinc finger, C3HC4 type (RING finger);; Anaphase-promoting complex subunit 11 RING-H2 finger	RING-H2 finger protein ATL8 OS=Arabidopsis thaliana OX=3702 GN=ATL8 PE=2 SV=2	RING-H2 finger protein ATL8 [Brassica napus]
BnaA07g21390D	chrA07	qAT-A07-1	16597237	16598714	--	--	Molecular Function: voltage-gated anion channel activity (GO:0008308);; Cellular Component: chloroplast envelope (GO:0009941);; Molecular Function: porin activity (GO:0015288);; Cellular Component: integral component of chloroplast outer membrane (GO:0031359);; Cellular Component: etioplast membrane (GO:0034426);; Biological Process: regulation of anion transport (GO:0044070);; Cellular Component…	--|1e-121|bna:106356972|hypothetical protein	--	--	--	Outer envelope pore protein 21B, chloroplastic OS=Arabidopsis thaliana OX=3702 GN=OEP21B PE=2 SV=1	outer envelope pore protein 21B, chloroplastic-like [Brassica napus]
BnaA07g21400D	chrA07	qAT-A07-1	16599215	16599809	--	--	Molecular Function: dolichyl-diphosphooligosaccharide-protein glycotransferase activity (GO:0004579);; Cellular Component: endoplasmic reticulum (GO:0005783);; Cellular Component: oligosaccharyltransferase complex (GO:0008250);; Cellular Component: membrane (GO:0016020);; Cellular Component: integral component of membrane (GO:0016021);; Biological Process: protein N-linked glycosylation via aspar…	K12666|3e-62|brp:103832096|K12666 OST1; oligosaccharyltransferase complex subunit alpha (ribophorin I)	[O]	Posttranslational modification, protein turnover, chaperones	--	Dolichyl-diphosphooligosaccharide--protein glycosyltransferase subunit 1A OS=Arabidopsis thaliana OX=3702 GN=OST1A PE=2 SV=1	dolichyl-diphosphooligosaccharide--protein glycosyltransferase subunit 1A [Brassica napus]
BnaA07g21410D	chrA07	qAT-A07-1	16601057	16603075	[RTKL]	--	Molecular Function: transmembrane receptor protein serine/threonine kinase activity (GO:0004675);; Molecular Function: ATP binding (GO:0005524);; Cellular Component: plasma membrane (GO:0005886);; Biological Process: protein phosphorylation (GO:0006468);; Biological Process: defense response (GO:0006952);; Biological Process: cell surface receptor signaling pathway (GO:0007166);; Cellular Compone…	--|0.0|bna:106355729|hypothetical protein	[T]	Signal transduction mechanisms	Protein kinase domain;; Protein tyrosine kinase	Probable serine/threonine-protein kinase PBL22 OS=Arabidopsis thaliana OX=3702 GN=PBL22 PE=2 SV=1	probable serine/threonine-protein kinase PBL22 [Brassica napus]
BnaA07g21420D	chrA07	qAT-A07-1	16606782	16610257	[RTKL]	--	Molecular Function: transmembrane receptor protein serine/threonine kinase activity (GO:0004675);; Molecular Function: ATP binding (GO:0005524);; Cellular Component: nucleus (GO:0005634);; Cellular Component: plasma membrane (GO:0005886);; Biological Process: protein phosphorylation (GO:0006468);; Biological Process: defense response (GO:0006952);; Biological Process: cell surface receptor signal…	--|0.0|brp:103830616|hypothetical protein	[T]	Signal transduction mechanisms	Protein tyrosine kinase;; Protein kinase domain	Probable serine/threonine-protein kinase PIX13 OS=Arabidopsis thaliana OX=3702 GN=PIX13 PE=1 SV=2	PREDICTED: probable serine/threonine-protein kinase NAK [Brassica rapa]
BnaA07g21430D	chrA07	qAT-A07-1	16610929	16612778	--	--	Molecular Function: DNA binding (GO:0003677);; Molecular Function: DNA-binding transcription factor activity (GO:0003700);; Cellular Component: nucleus (GO:0005634);; Biological Process: transcription, DNA-templated (GO:0006351);; Biological Process: regulation of transcription, DNA-templated (GO:0006355);;	--|2e-31|rsz:108817250|hypothetical protein	--	--	PB1 domain	Protein NLP5 OS=Arabidopsis thaliana OX=3702 GN=NLP5 PE=2 SV=1	protein NLP5 [Eutrema salsugineum]
BnaA07g21440D	chrA07	qAT-A07-1	16614418	16615412	--	--	Cellular Component: cytoplasm (GO:0005737);; Biological Process: glucosinolate biosynthetic process (GO:0019761);; Molecular Function: desulfoglucosinolate sulfotransferase activity (GO:0047364);; Molecular Function: 3-methylthiopropyl-desulfoglucosinolate sulfotransferase activity (GO:0080066);; Molecular Function: 4-methylthiobutyl-desulfoglucosinolate sulfotransferase activity (GO:0080067);; M…	--|1e-176|rsz:108835548|hypothetical protein	[R]	General function prediction only	Sulfotransferase domain;; Sulfotransferase family	Cytosolic sulfotransferase 18 OS=Arabidopsis thaliana OX=3702 GN=SOT18 PE=1 SV=1	PREDICTED: cytosolic sulfotransferase 18-like [Raphanus sativus]
BnaA07g21450D	chrA07	qAT-A07-1	16618271	16620620	[D]	Cell cycle control, cell division, chromosome partitioning	Cellular Component: nucleus (GO:0005634);; Biological Process: cell cycle (GO:0007049);; Biological Process: cell division (GO:0051301);;	K21777|0.0|bna:106356970|K21777 CCNB; G2/mitotic-specific cyclin-B, other	[D]	Cell cycle control, cell division, chromosome partitioning	Cyclin, C-terminal domain;; Cyclin, N-terminal domain	Cyclin-B2-4 OS=Arabidopsis thaliana OX=3702 GN=CYCB2-4 PE=2 SV=2	cyclin-B2-4-like [Brassica napus]
BnaA07g21460D	chrA07	qAT-A07-1	16621927	16624424	--	--	--	--|0.0|brp:103830621|hypothetical protein	--	--	--	--	PREDICTED: uncharacterized protein LOC103830621 [Brassica rapa]
BnaA07g21470D	chrA07	qAT-A07-1	16625614	16626774	--	--	Cellular Component: mitochondrial respiratory chain complex I (GO:0005747);; Biological Process: oxidation-reduction process (GO:0055114);;	--|3e-49|rsz:108816033|hypothetical protein	--	--	NADH dehydrogenase 1 beta subcomplex subunit 2	NADH dehydrogenase [ubiquinone] 1 beta subcomplex subunit 2 OS=Arabidopsis thaliana OX=3702 GN=At1g76200 PE=3 SV=1	PREDICTED: NADH dehydrogenase [ubiquinone] 1 beta subcomplex subunit 2-like [Raphanus sativus]
BnaA07g21480D	chrA07	qAT-A07-1	16627558	16628153	--	--	--	--|3e-68|brp:103830623|hypothetical protein	--	--	--	--	PREDICTED: uncharacterized protein LOC103830623 [Brassica rapa]
BnaA07g21490D	chrA07	qAT-A07-1	16630156	16631174	--	--	Molecular Function: calcium ion binding (GO:0005509);; Cellular Component: cytosol (GO:0005829);; Cellular Component: plasma membrane (GO:0005886);; Biological Process: response to desiccation (GO:0009269);; Biological Process: response to cold (GO:0009409);; Cellular Component: chloroplast (GO:0009507);; Biological Process: cold acclimation (GO:0009631);; Biological Process: response to abscisic…	--|1e-136|brp:103830625|hypothetical protein	--	--	Dehydrin	Dehydrin ERD14 OS=Arabidopsis thaliana OX=3702 GN=ERD14 PE=1 SV=1	PREDICTED: dehydrin ERD14-like [Brassica rapa]
BnaA07g21500D	chrA07	qAT-A07-1	16644127	16647003	--	--	Molecular Function: nucleic acid binding (GO:0003676);; Biological Process: gene silencing by RNA (GO:0031047);;	--|0.0|brp:103830627|hypothetical protein	[S]	Function unknown	Alba;; Rpp20 subunit of nuclear RNase MRP and P	Protein argonaute 18 OS=Oryza sativa subsp. japonica OX=39947 GN=AGO18 PE=2 SV=1	PREDICTED: pro-resilin-like [Brassica rapa]
BnaA07g21510D	chrA07	qAT-A07-1	16647694	16648992	--	--	--	--|1e-152|bna:106356968|hypothetical protein	[E]	Amino acid transport and metabolism	Glycine cleavage H-protein	--	FAM206 family protein [Brassica napus]
BnaA07g21520D	chrA07	qAT-A07-1	16650233	16651508	[O]	Posttranslational modification, protein turnover, chaperones	Biological Process: microtubule cytoskeleton organization (GO:0000226);; Cellular Component: nucleus (GO:0005634);; Cellular Component: spindle (GO:0005819);; Cellular Component: cytosol (GO:0005829);; Cellular Component: plasma membrane (GO:0005886);; Biological Process: ubiquitin-dependent protein catabolic process (GO:0006511);; Biological Process: chromosome segregation (GO:0007059);; Biologi…	K03094|1e-102|brp:103830630|K03094 SKP1; S-phase kinase-associated protein 1	[O]	Posttranslational modification, protein turnover, chaperones	Skp1 family, tetramerisation domain;; Skp1 family, dimerisation domain	SKP1-like protein 1A OS=Arabidopsis thaliana OX=3702 GN=SKP1A PE=1 SV=1	PREDICTED: SKP1-like protein 1A [Brassica rapa]
BnaA07g21530D	chrA07	qAT-A07-1	16653255	16655566	--	--	Cellular Component: extracellular region (GO:0005576);; Biological Process: lipid catabolic process (GO:0016042);; Molecular Function: lipase activity (GO:0016298);;	--|0.0|boe:106300345|hypothetical protein	--	--	GDSL-like Lipase/Acylhydrolase	GDSL esterase/lipase EXL3 OS=Arabidopsis thaliana OX=3702 GN=EXL3 PE=2 SV=1	PREDICTED: GDSL esterase/lipase EXL3-like [Brassica oleracea var. oleracea]
BnaA07g21540D	chrA07	qAT-A07-1	16655828	16656730	--	--	--	K14445|1e-152|brp:103839518|K14445 SLC13A2_3_5; solute carrier family 13 (sodium-dependent dicarboxylate transporter), member 2/3/5	--	--	--	--	PREDICTED: uncharacterized protein LOC103839518 isoform X1 [Brassica rapa]
BnaA07g21550D	chrA07	qAT-A07-1	16670325	16673649	[C]	Energy production and conversion	Molecular Function: malate dehydrogenase (decarboxylating) (NAD+) activity (GO:0004471);; Molecular Function: malate dehydrogenase (decarboxylating) (NADP+) activity (GO:0004473);; Biological Process: pyruvate metabolic process (GO:0006090);; Biological Process: malate metabolic process (GO:0006108);; Biological Process: fatty acid biosynthetic process (GO:0006633);; Molecular Function: zinc ion …	K00029|0.0|bna:106353545|K00029 E1.1.1.40; malate dehydrogenase (oxaloacetate-decarboxylating)(NADP+) [EC:1.1.1.40]	[C]	Energy production and conversion	Malic enzyme, NAD binding domain;; Malic enzyme, N-terminal domain	NADP-dependent malic enzyme 4, chloroplastic OS=Arabidopsis thaliana OX=3702 GN=NADP-ME4 PE=1 SV=1	NADP-dependent malic enzyme 4, chloroplastic [Brassica napus]
BnaA07g21560D	chrA07	qAT-A07-1	16676247	16678025	[R]	General function prediction only	Molecular Function: GTPase activity (GO:0003924);; Molecular Function: GTP binding (GO:0005525);; Cellular Component: nucleus (GO:0005634);; Cellular Component: nucleolus (GO:0005730);; Cellular Component: cytoplasm (GO:0005737);; Cellular Component: plasma membrane (GO:0005886);; Biological Process: small GTPase mediated signal transduction (GO:0007264);; Cellular Component: phragmoplast (GO:000…	K04392|1e-141|brp:103830636|K04392 RAC1; Ras-related C3 botulinum toxin substrate 1	[R]	General function prediction only	Ras family;; Ras of Complex, Roc, domain of DAPkinase	Rac-like GTP-binding protein ARAC5 OS=Arabidopsis thaliana OX=3702 GN=ARAC5 PE=1 SV=1	PREDICTED: rac-like GTP-binding protein ARAC5 [Brassica rapa]
BnaA07g21570D	chrA07	qAT-A07-1	16679955	16680521	--	--	Cellular Component: extracellular region (GO:0005576);; Biological Process: killing of cells of other organism (GO:0031640);; Biological Process: defense response to fungus (GO:0050832);;	K20727|2e-57|bna:106353544|K20727 PDF1.2; defensin-like protein 16	--	--	Gamma-thionin family	Defensin-like protein 1 OS=Raphanus sativus OX=3726 GN=AFP1 PE=1 SV=1	defensin-like protein 1 [Brassica napus]
BnaA07g21580D	chrA07	qAT-A07-1	16682817	16683959	--	--	Biological Process: response to chitin (GO:0010200);;	--|0.0|boe:106297860|hypothetical protein	--	--	F-box domain;; F-box-like;; F-box associated;; F-box associated domain	F-box/LRR-repeat/kelch-repeat protein At1g09650 OS=Arabidopsis thaliana OX=3702 GN=At1g09650 PE=2 SV=1	PREDICTED: putative F-box protein At1g55070 [Brassica oleracea var. oleracea]
BnaA07g21590D	chrA07	qAT-A07-1	16684526	16686087	[U]	Intracellular trafficking, secretion, and vesicular transport	Cellular Component: endoplasmic reticulum membrane (GO:0005789);; Biological Process: protein retention in ER lumen (GO:0006621);; Biological Process: protein transport (GO:0015031);; Cellular Component: integral component of membrane (GO:0016021);; Biological Process: vesicle-mediated transport (GO:0016192);; Molecular Function: ER retention sequence binding (GO:0046923);;	--|0.0|brp:103830638|hypothetical protein	[U]	Intracellular trafficking, secretion, and vesicular transport	ER lumen protein retaining receptor	ER lumen protein-retaining receptor OS=Petunia hybrida OX=4102 GN=ERD2 PE=2 SV=1	PREDICTED: putative ER lumen protein-retaining receptor C28H8.4 [Brassica rapa]
BnaA07g21600D	chrA07	qAT-A07-1	16690042	16691544	--	--	--	--|0.0|brp:103864483|hypothetical protein	--	--	Lateral organ boundaries (LOB) domain	LOB domain-containing protein 10 OS=Arabidopsis thaliana OX=3702 GN=LBD10 PE=2 SV=1	PREDICTED: LOB domain-containing protein 10 [Brassica rapa]
BnaA07g21610D	chrA07	qAT-A07-1	16693489	16694425	[B]	Chromatin structure and dynamics	Cellular Component: nucleosome (GO:0000786);; Molecular Function: DNA binding (GO:0003677);; Cellular Component: nucleus (GO:0005634);;	K11253|2e-91|zju:107425309|K11253 H3; histone H3	[B]	Chromatin structure and dynamics	Core histone H2A/H2B/H3/H4	Histone H3.3 OS=Vitis vinifera OX=29760 PE=2 SV=3	histone H3.3 isoform X2 [Cucurbita moschata]
BnaA07g21620D	chrA07	qAT-A07-1	16698464	16698852	--	--	Biological Process: auxin-activated signaling pathway (GO:0009734);; Biological Process: regulation of growth (GO:0040008);;	K14488|1e-73|brp:103830643|K14488 SAUR; SAUR family protein	--	--	Auxin responsive protein	Auxin-responsive protein SAUR50 OS=Arabidopsis thaliana OX=3702 GN=SAUR50 PE=1 SV=1	PREDICTED: auxin-induced protein 15A-like [Brassica rapa]
BnaA07g21630D	chrA07	qAT-A07-1	16704549	16705022	--	--	--	--|3e-26|brp:103852960|hypothetical protein	--	--	--	--	glycine-rich protein 3 [Eutrema salsugineum]
BnaA07g21640D	chrA07	qAT-A07-1	16708186	16712651	--	--	Molecular Function: transcription factor activity, transcription factor binding (GO:0000989);; Molecular Function: DNA-binding transcription factor activity (GO:0003700);; Cellular Component: nucleus (GO:0005634);; Biological Process: transcription, DNA-templated (GO:0006351);; Biological Process: regulation of transcription, DNA-templated (GO:0006355);; Molecular Function: zinc ion binding (GO:0…	--|0.0|bna:106353539|hypothetical protein	--	--	B-box zinc finger	B-box zinc finger protein 21 OS=Arabidopsis thaliana OX=3702 GN=BBX21 PE=1 SV=1	B-box zinc finger protein 21-like [Brassica napus]
BnaA07g21650D	chrA07	qAT-A07-1	16733414	16734764	--	--	Molecular Function: DNA binding (GO:0003677);; Cellular Component: nucleus (GO:0005634);; Biological Process: multicellular organism development (GO:0007275);; Biological Process: auxin-activated signaling pathway (GO:0009734);; Biological Process: auxin biosynthetic process (GO:0009851);; Molecular Function: metal ion binding (GO:0046872);;	--|0.0|bna:106444439|hypothetical protein	--	--	Domain of unknown function (DUF702)	Protein SHI RELATED SEQUENCE 5 OS=Arabidopsis thaliana OX=3702 GN=SRS5 PE=1 SV=1	protein SHI RELATED SEQUENCE 5 [Brassica napus]
BnaA07g21660D	chrA07	qAT-A07-1	16738189	16739839	[K]	Transcription	--	K03139|0.0|brp:103830647|K03139 TFIIF2; transcription initiation factor TFIIF subunit beta [EC:3.6.4.12]	[K]	Transcription	Transcription initiation factor IIF, beta subunit	--	PREDICTED: general transcription factor IIF subunit 2-like [Brassica rapa]
BnaA07g21670D	chrA07	qAT-A07-1	16750479	16753151	[GER]	--	Biological Process: tryptophan biosynthetic process (GO:0000162);; Cellular Component: vacuolar membrane (GO:0005774);; Cellular Component: plasma membrane (GO:0005886);; Biological Process: defense response (GO:0006952);; Cellular Component: plant-type vacuole membrane (GO:0009705);; Biological Process: auxin-activated signaling pathway (GO:0009734);; Biological Process: unidimensional cell grow…	--|0.0|brp:103830649|hypothetical protein	--	--	EamA-like transporter family	Protein WALLS ARE THIN 1 OS=Arabidopsis thaliana OX=3702 GN=WAT1 PE=1 SV=1	PREDICTED: protein WALLS ARE THIN 1-like [Brassica rapa]
BnaA07g21680D	chrA07	qAT-A07-1	16753833	16754447	--	--	Molecular Function: DNA-binding transcription factor activity (GO:0003700);; Cellular Component: nucleus (GO:0005634);; Biological Process: transcription, DNA-templated (GO:0006351);; Biological Process: response to chitin (GO:0010200);; Molecular Function: sequence-specific DNA binding (GO:0043565);; Molecular Function: transcription regulatory region DNA binding (GO:0044212);; Biological Proces…	--|1e-152|brp:103830650|hypothetical protein	--	--	AP2 domain	Dehydration-responsive element-binding protein 2D OS=Arabidopsis thaliana OX=3702 GN=DREB2D PE=2 SV=1	PREDICTED: dehydration-responsive element-binding protein 2D-like [Brassica rapa]
BnaA07g21690D	chrA07	qAT-A07-1	16762939	16765267	--	--	Molecular Function: DNA-binding transcription factor activity (GO:0003700);; Cellular Component: nucleus (GO:0005634);; Biological Process: transcription, DNA-templated (GO:0006351);; Molecular Function: sequence-specific DNA binding (GO:0043565);; Biological Process: regulation of timing of transition from vegetative to reproductive phase (GO:0048510);;	--|0.0|brp:103830651|hypothetical protein	[K]	Transcription	Associated with HOX;; Homeobox KN domain;; Homeobox domain	BEL1-like homeodomain protein 3 OS=Arabidopsis thaliana OX=3702 GN=BLH3 PE=1 SV=1	PREDICTED: BEL1-like homeodomain protein 3 isoform X1 [Brassica rapa]
BnaA07g21700D	chrA07	qAT-A07-1	16765579	16766202	--	--	--	--|1e-148|brp:103831438|hypothetical protein	--	--	--	--	PREDICTED: uncharacterized protein LOC103831438 [Brassica rapa]
BnaA07g21710D	chrA07	qAT-A07-1	16771878	16772417	--	--	Molecular Function: DNA-binding transcription factor activity (GO:0003700);; Cellular Component: nucleus (GO:0005634);; Biological Process: transcription, DNA-templated (GO:0006351);; Biological Process: seed germination (GO:0009845);; Molecular Function: sequence-specific DNA binding (GO:0043565);; Molecular Function: transcription regulatory region DNA binding (GO:0044212);; Molecular Function:…	--|1e-126|brp:103830652|hypothetical protein	--	--	bZIP transcription factor;; Basic region leucine zipper	bZIP transcription factor 44 OS=Arabidopsis thaliana OX=3702 GN=BZIP44 PE=1 SV=1	PREDICTED: bZIP transcription factor 44-like [Brassica rapa]
BnaA07g21720D	chrA07	qAT-A07-1	16787840	16789318	--	--	Molecular Function: nuclease activity (GO:0004518);; Cellular Component: nucleus (GO:0005634);; Molecular Function: sequence-specific DNA binding (GO:0043565);; Biological Process: defense response to fungus (GO:0050832);;	--|3e-36|rsz:108843658|hypothetical protein	--	--	--	Bifunctional nuclease 1 OS=Arabidopsis thaliana OX=3702 GN=BBD1 PE=2 SV=1	PREDICTED: bifunctional nuclease 1-like [Raphanus sativus]
BnaA07g21730D	chrA07	qAT-A07-1	16791715	16795375	--	--	Cellular Component: Golgi membrane (GO:0000139);; Molecular Function: transporter activity (GO:0005215);; Cellular Component: plasma membrane (GO:0005886);; Biological Process: protein transport (GO:0015031);;	--|0.0|brp:103830653|hypothetical protein	[I]	Lipid transport and metabolism	CRAL/TRIO domain;; CRAL/TRIO, N-terminal domain;; Divergent CRAL/TRIO domain	Phosphatidylinositol/phosphatidylcholine transfer protein SFH5 OS=Arabidopsis thaliana OX=3702 GN=SFH5 PE=2 SV=1	PREDICTED: phosphatidylinositol/phosphatidylcholine transfer protein SFH5 isoform X2 [Brassica rapa]
BnaA07g21740D	chrA07	qAT-A07-1	16795911	16796233
BnaA07g21750D	chrA07	qAT-A07-1	16796285	16798222	[E]	Amino acid transport and metabolism	Molecular Function: ornithine carbamoyltransferase activity (GO:0004585);; Biological Process: arginine biosynthetic process (GO:0006526);; Cellular Component: chloroplast (GO:0009507);; Cellular Component: chloroplast stroma (GO:0009570);; Molecular Function: amino acid binding (GO:0016597);;	K00611|0.0|brp:103830654|K00611 OTC; ornithine carbamoyltransferase [EC:2.1.3.3]	[E]	Amino acid transport and metabolism	Aspartate/ornithine carbamoyltransferase, Asp/Orn binding domain;; Aspartate/ornithine carbamoyltransferase, carbamoyl-P binding domain	Ornithine carbamoyltransferase, chloroplastic OS=Arabidopsis thaliana OX=3702 GN=OTC PE=1 SV=2	PREDICTED: ornithine carbamoyltransferase, chloroplastic [Brassica rapa]
BnaA07g21760D	chrA07	qAT-A07-1	16804158	16805492	--	--	--	--|0.0|brp:103860158|hypothetical protein	--	--	--	--	BnaA06g00280D [Brassica napus]
BnaA07g21770D	chrA07	qAT-A07-1	16813747	16815208	--	--	Molecular Function: DNA-binding transcription factor activity (GO:0003700);; Cellular Component: nucleus (GO:0005634);; Biological Process: transcription, DNA-templated (GO:0006351);; Biological Process: response to abscisic acid (GO:0009737);; Biological Process: abscisic acid-activated signaling pathway (GO:0009738);; Molecular Function: protein homodimerization activity (GO:0042803);; Molecula…	--|0.0|brp:103830655|hypothetical protein	--	--	ZF-HD protein dimerisation region	Zinc-finger homeodomain protein 5 OS=Arabidopsis thaliana OX=3702 GN=ZHD5 PE=1 SV=1	PREDICTED: zinc-finger homeodomain protein 5-like [Brassica rapa]
BnaA07g21780D	chrA07	qAT-A07-1	16819520	16821551	[L]	Replication, recombination and repair	--	K01247|0.0|bna:106353672|K01247 alkA; DNA-3-methyladenine glycosylase II [EC:3.2.2.21]	[L]	Replication, recombination and repair	HhH-GPD superfamily base excision DNA repair protein	--	DNA-3-methyladenine glycosylase 1-like [Brassica napus]
BnaA07g21790D	chrA07	qAT-A07-1	16826364	16829754	[GEPR]	--	Molecular Function: carbohydrate:proton symporter activity (GO:0005351);; Molecular Function: glucose transmembrane transporter activity (GO:0005355);; Cellular Component: vacuolar membrane (GO:0005774);; Cellular Component: Golgi apparatus (GO:0005794);; Cellular Component: plant-type vacuole membrane (GO:0009705);; Biological Process: positive regulation of seed germination (GO:0010030);; Cellu…	K08145|0.0|bna:106405593|K08145 SLC2A8; MFS transporter, SP family, solute carrier family 2 (facilitated glucose transporter), member 8	[R]	General function prediction only	Sugar (and other) transporter;; Major Facilitator Superfamily	Sugar transporter ERD6-like 6 OS=Arabidopsis thaliana OX=3702 GN=At1g75220 PE=1 SV=1	sugar transporter ERD6-like 6 [Brassica napus]
BnaA07g21800D	chrA07	qAT-A07-1	16830227	16834998	--	--	--	--|0.0|bna:106353669|hypothetical protein	[F]	Nucleotide transport and metabolism	5' nucleotidase family	--	5&apos;-nucleotidase domain-containing protein 4-like isoform X1 [Brassica napus]
BnaA07g21810D	chrA07	qAT-A07-1	16835955	16837579	--	--	--	--|1e-99|bna:106353669|hypothetical protein	[F]	Nucleotide transport and metabolism	5' nucleotidase family	--	5&apos;-nucleotidase domain-containing protein 4-like isoform X2 [Brassica napus]
BnaA07g21820D	chrA07	qAT-A07-1	16846984	16849668	[C]	Energy production and conversion	Cellular Component: mitochondrion (GO:0005739);; Biological Process: tRNA processing (GO:0008033);; Molecular Function: FMN binding (GO:0010181);; Molecular Function: lyase activity (GO:0016829);; Molecular Function: metal ion binding (GO:0046872);; Molecular Function: 4 iron, 4 sulfur cluster binding (GO:0051539);; Biological Process: oxidation-reduction process (GO:0055114);;	K15449|0.0|bna:106353668|K15449 TYW1; tRNA wybutosine-synthesizing protein 1 [EC:4.1.3.44]	[C]	Energy production and conversion	Flavodoxin;; Radical SAM superfamily;; Wyosine base formation	S-adenosyl-L-methionine-dependent tRNA 4-demethylwyosine synthase OS=Arabidopsis thaliana OX=3702 GN=TYW1 PE=2 SV=1	S-adenosyl-L-methionine-dependent tRNA 4-demethylwyosine synthase [Brassica napus]
BnaA07g21830D	chrA07	qAT-A07-1	16852507	16855200	--	--	Cellular Component: integral component of membrane (GO:0016021);;	--|0.0|brp:103830662|hypothetical protein	--	--	--	Uncharacterized protein At1g01500 OS=Arabidopsis thaliana OX=3702 GN=At1g01500 PE=2 SV=1	PREDICTED: uncharacterized protein At1g01500-like [Brassica rapa]
BnaA07g21840D	chrA07	qAT-A07-1	16855520	16855786	--	--	Molecular Function: copper ion binding (GO:0005507);; Cellular Component: mitochondrion (GO:0005739);; Cellular Component: mitochondrial intermembrane space (GO:0005758);; Molecular Function: protein transporter activity (GO:0008565);; Cellular Component: mitochondrial intermembrane space protein transporter complex (GO:0042719);; Biological Process: protein import into mitochondrial inner membra…	K17781|1e-57|brp:103830663|K17781 TIM13; mitochondrial import inner membrane translocase subunit TIM13	[U]	Intracellular trafficking, secretion, and vesicular transport	Tim10/DDP family zinc finger	Mitochondrial import inner membrane translocase subunit TIM13 OS=Arabidopsis thaliana OX=3702 GN=TIM13 PE=1 SV=2	PREDICTED: mitochondrial import inner membrane translocase subunit Tim13-like [Brassica rapa]
BnaA07g21850D	chrA07	qAT-A07-1	16856596	16864463	[J]	Translation, ribosomal structure and biogenesis	Molecular Function: glycine-tRNA ligase activity (GO:0004820);; Molecular Function: ATP binding (GO:0005524);; Cellular Component: mitochondrion (GO:0005739);; Biological Process: glycyl-tRNA aminoacylation (GO:0006426);; Cellular Component: chloroplast (GO:0009507);; Cellular Component: chloroplast stroma (GO:0009570);; Biological Process: embryo development ending in seed dormancy (GO:0009793);…	K14164|0.0|bna:106353665|K14164 glyQS; glycyl-tRNA synthetase [EC:6.1.1.14]	--	--	Glycyl-tRNA synthetase beta subunit;; Glycyl-tRNA synthetase alpha subunit	Glycine--tRNA ligase, chloroplastic/mitochondrial 2 OS=Arabidopsis thaliana OX=3702 GN=EDD1 PE=1 SV=1	glycine--tRNA ligase, chloroplastic/mitochondrial 2 isoform X2 [Brassica napus]
BnaA07g21860D	chrA07	qAT-A07-1	16866382	16868700	--	--	--	--|0.0|bna:106355799|hypothetical protein	--	--	Protein of unknown function (DUF620)	--	uncharacterized protein LOC106355799 [Brassica napus]
BnaA07g21870D	chrA07	qAT-A07-1	16870759	16872591	--	--	Cellular Component: vacuolar membrane (GO:0005774);; Cellular Component: endoplasmic reticulum (GO:0005783);; Cellular Component: integral component of membrane (GO:0016021);;	--|0.0|bna:106353663|hypothetical protein	--	--	--	Uncharacterized membrane protein At1g75140 OS=Arabidopsis thaliana OX=3702 GN=At1g75140 PE=1 SV=3	uncharacterized membrane protein At1g75140 [Brassica napus]
BnaA07g21880D	chrA07	qAT-A07-1	16873455	16874849	--	--	Molecular Function: calcium channel activity (GO:0005262);; Cellular Component: mitochondrial inner membrane (GO:0005743);; Molecular Function: uniporter activity (GO:0015292);; Cellular Component: integral component of membrane (GO:0016021);;	K20858|0.0|bna:106353664|K20858 MCU; calcium uniporter protein, mitochondrial	[R]	General function prediction only	Mitochondrial calcium uniporter	Calcium uniporter protein 5, mitochondrial OS=Arabidopsis thaliana OX=3702 GN=At1g57610 PE=2 SV=1	calcium uniporter protein 5, mitochondrial [Brassica napus]
BnaA07g21890D	chrA07	qAT-A07-1	16875822	16876620	--	--	--	--|5e-80|bna:106353662|hypothetical protein	--	--	--	--	uncharacterized protein BNAA07G21890D [Brassica napus]
BnaA07g21900D	chrA07	qAT-A07-1	16876716	16878812	--	--	Molecular Function: DNA binding (GO:0003677);; Molecular Function: DNA-binding transcription factor activity (GO:0003700);; Cellular Component: nucleus (GO:0005634);; Cellular Component: cytosol (GO:0005829);; Biological Process: transcription, DNA-templated (GO:0006351);; Biological Process: regulation of transcription, DNA-templated (GO:0006355);; Biological Process: brassinosteroid mediated si…	K14503|0.0|bna:106353660|K14503 BZR1_2; brassinosteroid resistant 1/2	--	--	BES1/BZR1 plant transcription factor, N-terminal	Protein BRASSINAZOLE-RESISTANT 1 OS=Arabidopsis thaliana OX=3702 GN=BZR1 PE=1 SV=1	protein BRASSINAZOLE-RESISTANT 1 [Brassica napus]
BnaA07g21910D	chrA07	qAT-A07-1	16882803	16883707	--	--	Cellular Component: cell wall (GO:0005618);; Cellular Component: vacuole (GO:0005773);; Biological Process: response to virus (GO:0009615);; Biological Process: systemic acquired resistance (GO:0009627);; Biological Process: response to UV-B (GO:0010224);; Biological Process: regulation of anthocyanin biosynthetic process (GO:0031540);; Biological Process: response to cadmium ion (GO:0046686);; C…	--|0.0|bna:106353659|hypothetical protein	--	--	Thaumatin family	Pathogenesis-related protein 5 OS=Arabidopsis thaliana OX=3702 GN=At1g75040 PE=1 SV=1	pathogenesis-related protein 5 isoform X1 [Brassica napus]
BnaA07g21920D	chrA07	qAT-A07-1	16884805	16886033	[I]	Lipid transport and metabolism	Molecular Function: 1-acylglycerol-3-phosphate O-acyltransferase activity (GO:0003841);; Cellular Component: integral component of membrane (GO:0016021);; Biological Process: CDP-diacylglycerol biosynthetic process (GO:0016024);;	K13513|0.0|bna:106353658|K13513 LCLAT1; lysocardiolipin and lysophospholipid acyltransferase [EC:2.3.1.- 2.3.1.51]	[I]	Lipid transport and metabolism	Acyltransferase;; Acyltransferase C-terminus	Probable 1-acyl-sn-glycerol-3-phosphate acyltransferase 4 OS=Arabidopsis thaliana OX=3702 GN=LPAT4 PE=2 SV=1	probable 1-acyl-sn-glycerol-3-phosphate acyltransferase 4 [Brassica napus]
BnaA07g21930D	chrA07	qAT-A07-1	16889393	16890682	[J]	Translation, ribosomal structure and biogenesis	Cellular Component: plastid small ribosomal subunit (GO:0000312);; Biological Process: maturation of SSU-rRNA from tricistronic rRNA transcript (SSU-rRNA, 5.8S rRNA, LSU-rRNA) (GO:0000462);; Molecular Function: structural constituent of ribosome (GO:0003735);; Biological Process: translation (GO:0006412);; Cellular Component: chloroplast (GO:0009507);; Cellular Component: chloroplast stroma (GO:0…	K02996|1e-144|brp:103830673|K02996 RP-S9; small subunit ribosomal protein S9	[J]	Translation, ribosomal structure and biogenesis	Ribosomal protein S9/S16	30S ribosomal protein S9, chloroplastic OS=Arabidopsis thaliana OX=3702 GN=RPS9 PE=2 SV=1	PREDICTED: 30S ribosomal protein S9, chloroplastic [Brassica rapa]
BnaA07g21940D	chrA07	qAT-A07-1	16894274	16898001	[IQ]	--	Molecular Function: 3-oxoacyl-[acyl-carrier-protein] synthase activity (GO:0004315);; Biological Process: fatty acid biosynthetic process (GO:0006633);; Biological Process: unsaturated fatty acid biosynthetic process (GO:0006636);; Cellular Component: chloroplast (GO:0009507);; Cellular Component: plastid (GO:0009536);; Cellular Component: chloroplast stroma (GO:0009570);; Biological Process: col…	K09458|0.0|brp:103830674|K09458 fabF; 3-oxoacyl-[acyl-carrier-protein] synthase II [EC:2.3.1.179]	[IQ]	--	Beta-ketoacyl synthase, N-terminal domain;; Beta-ketoacyl synthase, C-terminal domain	3-oxoacyl-[acyl-carrier-protein] synthase II, chloroplastic OS=Arabidopsis thaliana OX=3702 GN=KAS2 PE=1 SV=1	PREDICTED: 3-oxoacyl-[acyl-carrier-protein] synthase II, chloroplastic-like [Brassica rapa]
BnaA07g21950D	chrA07	qAT-A07-1	16899493	16899855	--	--	Molecular Function: transcription corepressor activity (GO:0003714);; Cellular Component: nucleus (GO:0005634);; Biological Process: transcription, DNA-templated (GO:0006351);; Biological Process: regulation of transcription, DNA-templated (GO:0006355);; Biological Process: defense response (GO:0006952);; Biological Process: response to wounding (GO:0009611);; Biological Process: response to jasm…	K13464|1e-31|bna:106353656|K13464 JAZ; jasmonate ZIM domain-containing protein	--	--	--	Protein TIFY 10B OS=Arabidopsis thaliana OX=3702 GN=TIFY10B PE=1 SV=1	protein TIFY 10B-like isoform X2 [Brassica napus]
BnaA07g21960D	chrA07	qAT-A07-1	16899937	16900755	--	--	Molecular Function: transcription corepressor activity (GO:0003714);; Cellular Component: nucleus (GO:0005634);; Biological Process: transcription, DNA-templated (GO:0006351);; Biological Process: regulation of transcription, DNA-templated (GO:0006355);; Biological Process: defense response (GO:0006952);; Biological Process: response to wounding (GO:0009611);; Biological Process: response to jasm…	K13464|1e-117|bna:106353656|K13464 JAZ; jasmonate ZIM domain-containing protein	--	--	Divergent CCT motif;; tify domain	Protein TIFY 10B OS=Arabidopsis thaliana OX=3702 GN=TIFY10B PE=1 SV=1	protein TIFY 10B-like isoform X1 [Brassica napus]
BnaA07g21970D	chrA07	qAT-A07-1	16902801	16903912	--	--	Molecular Function: metal ion binding (GO:0046872);;	--|1e-164|bna:106353655|hypothetical protein	--	--	zinc-finger of the FCS-type, C2-C2	Protein MARD1 OS=Arabidopsis thaliana OX=3702 GN=MARD1 PE=2 SV=2	protein MARD1 [Brassica napus]
BnaA07g21980D	chrA07	qAT-A07-1	16905115	16905799	--	--	Biological Process: vasculature development (GO:0001944);; Biological Process: defense response to insect (GO:0002213);; Molecular Function: DNA binding (GO:0003677);; Molecular Function: DNA-binding transcription factor activity (GO:0003700);; Cellular Component: nucleus (GO:0005634);; Biological Process: transcription, DNA-templated (GO:0006351);; Biological Process: response to wounding (GO:00…	--|1e-141|bna:106357009|hypothetical protein	--	--	AP2 domain	Ethylene-responsive transcription factor ERF018 OS=Arabidopsis thaliana OX=3702 GN=ERF018 PE=2 SV=1	ethylene-responsive transcription factor ERF018-like [Brassica napus]
BnaA07g21990D	chrA07	qAT-A07-1	16908266	16911670	[C]	Energy production and conversion	Cellular Component: cell wall (GO:0005618);; Cellular Component: cytosol (GO:0005829);; Molecular Function: betaine-aldehyde dehydrogenase activity (GO:0008802);; Biological Process: response to water deprivation (GO:0009414);; Cellular Component: chloroplast (GO:0009507);; Cellular Component: leucoplast (GO:0009516);; Biological Process: response to salt stress (GO:0009651);; Biological Process:…	K00130|0.0|brp:103830679|K00130 betB; betaine-aldehyde dehydrogenase [EC:1.2.1.8]	[C]	Energy production and conversion	Aldehyde dehydrogenase family	Betaine aldehyde dehydrogenase 1, chloroplastic OS=Arabidopsis thaliana OX=3702 GN=ALDH10A8 PE=2 SV=1	PREDICTED: betaine aldehyde dehydrogenase 1, chloroplastic [Brassica rapa]
BnaA07g22000D	chrA07	qAT-A07-1	16911864	16914942	[MJ]	--	Molecular Function: mannose-1-phosphate guanylyltransferase activity (GO:0004475);; Molecular Function: GTP binding (GO:0005525);; Biological Process: GDP-mannose biosynthetic process (GO:0009298);;	K00966|0.0|brp:103830680|K00966 GMPP; mannose-1-phosphate guanylyltransferase [EC:2.7.7.13]	[GMO]	--	Nucleotidyl transferase;; Bacterial transferase hexapeptide (six repeats);; MobA-like NTP transferase domain	Probable mannose-1-phosphate guanylyltransferase 2 OS=Oryza sativa subsp. japonica OX=39947 GN=Os01g0847200 PE=2 SV=1	PREDICTED: mannose-1-phosphate guanyltransferase alpha-like isoform X1 [Brassica rapa]
BnaA07g22010D	chrA07	qAT-A07-1	16915646	16916937	[T]	Signal transduction mechanisms	Molecular Function: phosphorelay response regulator activity (GO:0000156);; Cellular Component: nucleus (GO:0005634);; Cellular Component: cytoplasm (GO:0005737);; Biological Process: transcription, DNA-templated (GO:0006351);; Biological Process: regulation of transcription, DNA-templated (GO:0006355);; Biological Process: response to cytokinin (GO:0009735);; Biological Process: cytokinin-activa…	K14492|1e-136|brp:103830681|K14492 ARR-A; two-component response regulator ARR-A family	[K]	Transcription	Response regulator receiver domain	Two-component response regulator ARR15 OS=Arabidopsis thaliana OX=3702 GN=ARR15 PE=1 SV=1	PREDICTED: two-component response regulator ARR15 isoform X2 [Brassica rapa]
BnaA07g22020D	chrA07	qAT-A07-1	16917907	16919388	--	--	Cellular Component: integral component of membrane (GO:0016021);;	--|0.0|bna:106357458|hypothetical protein	--	--	Zein-binding	Probable myosin-binding protein 6 OS=Arabidopsis thaliana OX=3702 GN=MYOB6 PE=2 SV=1	probable myosin-binding protein 6 [Brassica napus]
BnaA07g22030D	chrA07	qAT-A07-1	16920203	16920862	--	--	Cellular Component: cell wall (GO:0005618);; Molecular Function: manganese ion binding (GO:0030145);; Molecular Function: nutrient reservoir activity (GO:0045735);; Cellular Component: apoplast (GO:0048046);;	--|1e-157|bna:106357007|hypothetical protein	--	--	Cupin;; Cupin domain	Germin-like protein subfamily T member 3 OS=Arabidopsis thaliana OX=3702 GN=At1g74820 PE=2 SV=1	germin-like protein subfamily T member 3 [Brassica napus]
BnaA07g22040D	chrA07	qAT-A07-1	16922295	16924791	--	--	Cellular Component: Golgi membrane (GO:0000139);; Cellular Component: endosome (GO:0005768);; Cellular Component: Golgi apparatus (GO:0005794);; Cellular Component: trans-Golgi network (GO:0005802);; Biological Process: arabinogalactan protein metabolic process (GO:0010405);; Cellular Component: integral component of membrane (GO:0016021);; Biological Process: protein O-linked glycosylation via h…	K20843|0.0|brp:103830684|K20843 GALT2S; hydroxyproline O-galactosyltransferase 2/3/4/5/6 [EC:2.4.1.-]	[G]	Carbohydrate transport and metabolism	Galactoside-binding lectin;; Galactosyltransferase	Hydroxyproline O-galactosyltransferase GALT5 OS=Arabidopsis thaliana OX=3702 GN=GALT5 PE=1 SV=1	PREDICTED: hydroxyproline O-galactosyltransferase GALT5 [Brassica rapa]
BnaA07g22050D	chrA07	qAT-A07-1	16925802	16927977	--	--	Biological Process: karyogamy (GO:0000741);; Biological Process: transport (GO:0006810);; Biological Process: response to salt stress (GO:0009651);; Biological Process: polar nucleus fusion (GO:0010197);; Cellular Component: integral component of membrane (GO:0016021);;	--|0.0|bna:106353649|hypothetical protein	--	--	Nodulin-like;; Major Facilitator Superfamily	Protein NUCLEAR FUSION DEFECTIVE 4 OS=Arabidopsis thaliana OX=3702 GN=NFD4 PE=3 SV=1	protein NUCLEAR FUSION DEFECTIVE 4-like [Brassica napus]
BnaA07g22060D	chrA07	qAT-A07-1	16931145	16932710	--	--	Molecular Function: RNA binding (GO:0003723);; Molecular Function: endonuclease activity (GO:0004519);; Biological Process: RNA modification (GO:0009451);; Cellular Component: intracellular membrane-bounded organelle (GO:0043231);;	--|0.0|boe:106300443|hypothetical protein	[R]	General function prediction only	PPR repeat family;; PPR repeat;; PPR repeat;; Pentatricopeptide repeat domain;; Pentacotripeptide-repeat region of PRORP	Pentatricopeptide repeat-containing protein At1g74750 OS=Arabidopsis thaliana OX=3702 GN=At1g74750 PE=2 SV=1	PREDICTED: pentatricopeptide repeat-containing protein At1g74750-like [Brassica oleracea var. oleracea]
BnaA07g22070D	chrA07	qAT-A07-1	16932775	16934560	--	--	Molecular Function: RNA binding (GO:0003723);; Molecular Function: endonuclease activity (GO:0004519);; Biological Process: RNA modification (GO:0009451);; Cellular Component: intracellular membrane-bounded organelle (GO:0043231);;	--|1e-164|bna:106353648|hypothetical protein	[R]	General function prediction only	--	Pentatricopeptide repeat-containing protein At1g74750 OS=Arabidopsis thaliana OX=3702 GN=At1g74750 PE=2 SV=1	pentatricopeptide repeat-containing protein At1g74750-like [Brassica napus]
BnaA07g22080D	chrA07	qAT-A07-1	16935970	16939107	--	--	Cellular Component: plasma membrane (GO:0005886);; Cellular Component: plasmodesma (GO:0009506);; Cellular Component: integral component of membrane (GO:0016021);; Molecular Function: transferase activity, transferring glycosyl groups (GO:0016757);; Biological Process: plant organ development (GO:0099402);;	--|0.0|brp:103830687|hypothetical protein	--	--	Plant phosphoribosyltransferase C-terminal;; C2 domain	Protein QUIRKY OS=Arabidopsis thaliana OX=3702 GN=QKY PE=2 SV=1	PREDICTED: protein QUIRKY [Brassica rapa]
BnaA07g22090D	chrA07	qAT-A07-1	16943392	16947048	[HQ]	--	Biological Process: defense response (GO:0006952);; Molecular Function: isochorismate synthase activity (GO:0008909);; Biological Process: response to cold (GO:0009409);; Cellular Component: chloroplast (GO:0009507);; Cellular Component: plastid (GO:0009536);; Biological Process: response to bacterium (GO:0009617);; Biological Process: systemic acquired resistance (GO:0009627);; Biological Proces…	K02552|0.0|bna:106355795|K02552 menF; menaquinone-specific isochorismate synthase [EC:5.4.4.2]	[E]	Amino acid transport and metabolism	chorismate binding enzyme	Isochorismate synthase 1, chloroplastic OS=Arabidopsis thaliana OX=3702 GN=ICS1 PE=1 SV=2	isochorismate synthase 1, chloroplastic [Brassica napus]
BnaA07g22100D	chrA07	qAT-A07-1	16956548	16960232	--	--	Cellular Component: Golgi membrane (GO:0000139);; Cellular Component: endosome (GO:0005768);; Cellular Component: Golgi apparatus (GO:0005794);; Cellular Component: trans-Golgi network (GO:0005802);; Cellular Component: integral component of membrane (GO:0016021);; Molecular Function: transferase activity, transferring glycosyl groups (GO:0016757);; Biological Process: pectin biosynthetic process…	--|0.0|brp:103830689|hypothetical protein	[GMW]	--	Exostosin family;; Gibberellin regulated protein	Probable arabinosyltransferase ARAD1 OS=Arabidopsis thaliana OX=3702 GN=ARAD1 PE=1 SV=1	PREDICTED: probable arabinosyltransferase ARAD1 isoform X1 [Brassica rapa]
BnaA07g22110D	chrA07	qAT-A07-1	16965985	16967097	--	--	--	--|1e-145|rsz:108860426|hypothetical protein	[R]	General function prediction only	--	--	BnaA06g15060D [Brassica napus]
BnaA07g22120D	chrA07	qAT-A07-1	16968374	16968667	--	--	Molecular Function: DNA binding (GO:0003677);; Cellular Component: nucleus (GO:0005634);; Cellular Component: cytoplasm (GO:0005737);; Biological Process: transcription, DNA-templated (GO:0006351);; Biological Process: multicellular organism development (GO:0007275);; Biological Process: photomorphogenesis (GO:0009640);; Biological Process: response to auxin (GO:0009733);; Biological Process: res…	--|3e-68|brp:103830691|hypothetical protein	--	--	ZF-HD protein dimerisation region	Mini zinc finger protein 1 OS=Arabidopsis thaliana OX=3702 GN=MIF1 PE=1 SV=1	PREDICTED: mini zinc finger protein 1 [Brassica rapa]
BnaA07g22130D	chrA07	qAT-A07-1	16974224	16975664	[KAD]	--	--	K09422|0.0|brp:103830692|K09422 MYBP; transcription factor MYB, plant	[K]	Transcription	Myb-like DNA-binding domain;; Myb-like DNA-binding domain	Transcription factor MYB96 OS=Arabidopsis thaliana OX=3702 GN=MYB96 PE=2 SV=1	PREDICTED: myb-related protein 306-like [Brassica rapa]
BnaA07g22140D	chrA07	qAT-A07-1	16989280	16989727	--	--	--	--|8e-17|rsz:108831229|hypothetical protein	--	--	--	--	PREDICTED: uncharacterized protein LOC108831229, partial [Raphanus sativus]
BnaA07g22150D	chrA07	qAT-A07-1	17004814	17005959	--	--	--	--|0.0|bna:106383608|hypothetical protein	[R]	General function prediction only	Kelch motif;; Kelch motif;; Kelch motif;; Galactose oxidase, central domain;; Kelch motif;; F-box domain	Putative F-box/kelch-repeat protein At2g41360 OS=Arabidopsis thaliana OX=3702 GN=At2g41360 PE=4 SV=1	F-box/kelch-repeat protein At2g22050-like [Brassica napus]
BnaA07g22160D	chrA07	qAT-A07-1	17007290	17008786	[Q]	Secondary metabolites biosynthesis, transport and catabolism	Molecular Function: iron ion binding (GO:0005506);; Biological Process: spermidine metabolic process (GO:0008216);; Biological Process: lignin biosynthetic process (GO:0009809);; Cellular Component: membrane (GO:0016020);; Cellular Component: integral component of membrane (GO:0016021);; Molecular Function: heme binding (GO:0020037);; Molecular Function: tri-(feruloyl or hydroxyferuloyl) spermidi…	K15506|0.0|brp:103830693|K15506 CYP98A8; cytochrome P450 family 98 subfamily A polypeptide 8 [EC:1.14.13.-]	[Q]	Secondary metabolites biosynthesis, transport and catabolism	Cytochrome P450	Cytochrome P450 98A8 OS=Arabidopsis thaliana OX=3702 GN=CYP98A8 PE=1 SV=1	cytochrome P450 98A8-like [Brassica napus]
BnaA07g22170D	chrA07	qAT-A07-1	17011013	17012924	--	--	Cellular Component: nucleus (GO:0005634);; Cellular Component: cytoplasm (GO:0005737);; Cellular Component: SCF ubiquitin ligase complex (GO:0019005);; Biological Process: regulation of proteolysis (GO:0030162);; Molecular Function: ubiquitin protein ligase binding (GO:0031625);; Biological Process: ubiquitin-dependent protein catabolic process (GO:0042787);; Biological Process: proteasome-mediat…	--|0.0|brp:103830695|hypothetical protein	[R]	General function prediction only	Kelch motif;; Kelch motif;; Galactose oxidase, central domain;; Galactose oxidase, central domain	F-box/kelch-repeat protein At1g74510 OS=Arabidopsis thaliana OX=3702 GN=At1g74510 PE=2 SV=1	PREDICTED: F-box/kelch-repeat protein At1g74510 isoform X2 [Brassica rapa]
BnaA07g22180D	chrA07	qAT-A07-1	17017127	17018791	[RTKL]	--	Molecular Function: protein kinase activity (GO:0004672);; Molecular Function: MAP kinase activity (GO:0004707);; Molecular Function: ATP binding (GO:0005524);; Cellular Component: nucleus (GO:0005634);; Cellular Component: cytoplasm (GO:0005737);; Biological Process: protein phosphorylation (GO:0006468);; Biological Process: regulation of gene expression (GO:0010468);; Biological Process: intrac…	K20535|9e-65|brp:103829020|K20535 MPK1_2; mitogen-activated protein kinase 1/2 [EC:2.7.11.24]	[T]	Signal transduction mechanisms	Protein kinase domain	Mitogen-activated protein kinase 2 OS=Arabidopsis thaliana OX=3702 GN=MPK2 PE=1 SV=2	mitogen-activated protein kinase 2-like [Brassica napus]
BnaA07g22190D	chrA07	qAT-A07-1	17021394	17021564	--	--	--	--|2e-12|bna:111215899|hypothetical protein	--	--	--	--	BnaC05g39730D [Brassica napus]
BnaA07g22200D	chrA07	qAT-A07-1	17031604	17031971	--	--	Molecular Function: DNA-binding transcription factor activity (GO:0003700);; Cellular Component: nucleus (GO:0005634);; Cellular Component: cytoplasm (GO:0005737);; Biological Process: transcription, DNA-templated (GO:0006351);; Biological Process: gibberellic acid mediated signaling pathway (GO:0009740);; Biological Process: brassinosteroid mediated signaling pathway (GO:0009742);; Biological Pr…	--|4e-57|boe:106299501|hypothetical protein	--	--	Helix-loop-helix DNA-binding domain	Transcription factor PRE3 OS=Arabidopsis thaliana OX=3702 GN=PRE3 PE=1 SV=1	PREDICTED: transcription factor PRE3-like [Brassica oleracea var. oleracea]
BnaA07g22210D	chrA07	qAT-A07-1	17035473	17037468	[RTKL]	--	Molecular Function: transmembrane receptor protein serine/threonine kinase activity (GO:0004675);; Molecular Function: ATP binding (GO:0005524);; Cellular Component: nucleus (GO:0005634);; Cellular Component: cytoplasm (GO:0005737);; Cellular Component: plasma membrane (GO:0005886);; Biological Process: protein phosphorylation (GO:0006468);; Biological Process: defense response (GO:0006952);; Bio…	--|0.0|bna:106430161|hypothetical protein	[T]	Signal transduction mechanisms	Protein tyrosine kinase;; Protein kinase domain	Probable serine/threonine-protein kinase PBL3 OS=Arabidopsis thaliana OX=3702 GN=PBL3 PE=1 SV=1	probable serine/threonine-protein kinase PBL3 [Brassica napus]
BnaA07g22220D	chrA07	qAT-A07-1	17038535	17040370	--	--	Cellular Component: extracellular region (GO:0005576);; Biological Process: lipid catabolic process (GO:0016042);; Molecular Function: hydrolase activity, acting on ester bonds (GO:0016788);;	--|0.0|brp:103830698|hypothetical protein	--	--	GDSL-like Lipase/Acylhydrolase	GDSL esterase/lipase At1g74460 OS=Arabidopsis thaliana OX=3702 GN=At1g74460 PE=2 SV=1	PREDICTED: GDSL esterase/lipase At1g74460 [Brassica rapa]
BnaA07g22230D	chrA07	qAT-A07-1	17040849	17041353	--	--	--	--|5e-64|brp:103830699|hypothetical protein	--	--	--	--	PREDICTED: uncharacterized protein LOC103830699 [Brassica rapa]
BnaA07g22240D	chrA07	qAT-A07-1	17054219	17057935	[KAD]	--	--	K09422|0.0|bna:106430138|K09422 MYBP; transcription factor MYB, plant	[K]	Transcription	Myb-like DNA-binding domain;; Myb-like DNA-binding domain	Transcription factor MYB106 OS=Arabidopsis thaliana OX=3702 GN=MYB106 PE=2 SV=1	transcription factor MYB106 [Brassica napus]
BnaA07g22250D	chrA07	qAT-A07-1	17067575	17069428	--	--	Cellular Component: Golgi apparatus (GO:0005794);; Biological Process: protein glycosylation (GO:0006486);; Molecular Function: galactoside 2-alpha-L-fucosyltransferase activity (GO:0008107);; Molecular Function: fucosyltransferase activity (GO:0008417);; Biological Process: plant-type cell wall biogenesis (GO:0009832);; Biological Process: xyloglucan biosynthetic process (GO:0009969);; Cellular …	K13681|0.0|brp:103830703|K13681 FUT; xyloglucan fucosyltransferase [EC:2.4.1.-]	--	--	Xyloglucan fucosyltransferase	Fucosyltransferase 3 OS=Arabidopsis thaliana OX=3702 GN=FUT3 PE=2 SV=3	PREDICTED: fucosyltransferase 3 [Brassica rapa]
BnaA07g22260D	chrA07	qAT-A07-1	17069768	17072293	--	--	Molecular Function: RNA binding (GO:0003723);; Molecular Function: endonuclease activity (GO:0004519);; Biological Process: RNA modification (GO:0009451);; Cellular Component: intracellular membrane-bounded organelle (GO:0043231);;	--|0.0|brp:103830702|hypothetical protein	[R]	General function prediction only	PPR repeat;; PPR repeat family;; PPR repeat;; Pentatricopeptide repeat domain;; Pentacotripeptide-repeat region of PRORP	Putative pentatricopeptide repeat-containing protein At1g74400 OS=Arabidopsis thaliana OX=3702 GN=PCMP-E68 PE=3 SV=1	PREDICTED: putative pentatricopeptide repeat-containing protein At1g74400 [Brassica rapa]
BnaA07g22270D	chrA07	qAT-A07-1	17072732	17073529	--	--	Cellular Component: Golgi membrane (GO:0000139);; Cellular Component: endosome (GO:0005768);; Cellular Component: Golgi apparatus (GO:0005794);; Cellular Component: trans-Golgi network (GO:0005802);; Biological Process: xyloglucan biosynthetic process (GO:0009969);; Biological Process: xyloglucan metabolic process (GO:0010411);; Cellular Component: integral component of membrane (GO:0016021);; Mo…	K08238|1e-158|boe:106300050|K08238 XXT; xyloglucan 6-xylosyltransferase [EC:2.4.2.39]	[GM]	--	galactosyl transferase GMA12/MNN10 family	Probable xyloglucan 6-xylosyltransferase 5 OS=Arabidopsis thaliana OX=3702 GN=XXT5 PE=1 SV=1	PREDICTED: putative glycosyltransferase 5 [Brassica oleracea var. oleracea]
BnaA07g22280D	chrA07	qAT-A07-1	17073589	17074105	--	--	Cellular Component: Golgi membrane (GO:0000139);; Cellular Component: endosome (GO:0005768);; Cellular Component: Golgi apparatus (GO:0005794);; Cellular Component: trans-Golgi network (GO:0005802);; Biological Process: xyloglucan biosynthetic process (GO:0009969);; Biological Process: xyloglucan metabolic process (GO:0010411);; Cellular Component: integral component of membrane (GO:0016021);; Mo…	K08238|1e-93|brp:103830701|K08238 XXT; xyloglucan 6-xylosyltransferase [EC:2.4.2.39]	[GM]	--	--	Probable xyloglucan 6-xylosyltransferase 5 OS=Arabidopsis thaliana OX=3702 GN=XXT5 PE=1 SV=1	PREDICTED: probable xyloglucan 6-xylosyltransferase 5 [Brassica rapa]
BnaA07g22290D	chrA07	qAT-A07-1	17075686	17076411	--	--	Molecular Function: protein kinase activity (GO:0004672);; Molecular Function: protein serine/threonine kinase activity (GO:0004674);; Molecular Function: ubiquitin-protein transferase activity (GO:0004842);; Molecular Function: ATP binding (GO:0005524);; Cellular Component: early endosome (GO:0005769);; Cellular Component: trans-Golgi network (GO:0005802);; Biological Process: defense response (…	--|1e-179|brp:103830705|hypothetical protein	--	--	RING-type zinc-finger;; Ring finger domain	E3 ubiquitin-protein ligase KEG OS=Arabidopsis thaliana OX=3702 GN=KEG PE=1 SV=2	PREDICTED: uncharacterized protein LOC103830705 isoform X2 [Brassica rapa]
BnaA07g22300D	chrA07	qAT-A07-1	17077172	17080682	[O]	Posttranslational modification, protein turnover, chaperones	Molecular Function: ATP binding (GO:0005524);; Cellular Component: nucleus (GO:0005634);; Cellular Component: cytosol (GO:0005829);; Biological Process: response to heat (GO:0009408);; Cellular Component: chloroplast stroma (GO:0009570);; Biological Process: response to high light intensity (GO:0009644);; Cellular Component: chloroplast envelope (GO:0009941);; Biological Process: protein metaboli…	K03695|0.0|boe:106300439|K03695 clpB; ATP-dependent Clp protease ATP-binding subunit ClpB	[O]	Posttranslational modification, protein turnover, chaperones	AAA domain (Cdc48 subfamily);; ATPase family associated with various cellular activities (AAA);; C-terminal, D2-small domain, of ClpB protein;; AAA domain (dynein-related subfamily);; AAA ATPase domain;; AAA domain;; Sigma-54 interaction domain;; AAA domain;; Clp amino terminal domain, pathogenicity island component;; IstB-like ATP binding protein;; AAA domain;; Holliday junction DNA helicase ruv…	Chaperone protein ClpB1 OS=Arabidopsis thaliana OX=3702 GN=CLPB1 PE=1 SV=2	PREDICTED: chaperone protein ClpB1-like [Brassica oleracea var. oleracea]
BnaA07g22310D	chrA07	qAT-A07-1	17081053	17082235	[J]	Translation, ribosomal structure and biogenesis	Molecular Function: structural constituent of ribosome (GO:0003735);; Cellular Component: cytosol (GO:0005829);; Biological Process: translation (GO:0006412);; Cellular Component: cytosolic large ribosomal subunit (GO:0022625);;	K02917|1e-79|rsz:108817025|K02917 RP-L35Ae; large subunit ribosomal protein L35Ae	[J]	Translation, ribosomal structure and biogenesis	Ribosomal protein L35Ae	60S ribosomal protein L35a-1 OS=Arabidopsis thaliana OX=3702 GN=RPL35AA PE=3 SV=1	PREDICTED: 60S ribosomal protein L35a-1 [Brassica rapa]
BnaA07g22320D	chrA07	qAT-A07-1	17082543	17087244	[F]	Nucleotide transport and metabolism	Molecular Function: phosphoribosylformylglycinamidine synthase activity (GO:0004642);; Molecular Function: ATP binding (GO:0005524);; Cellular Component: mitochondrion (GO:0005739);; Biological Process: 'de novo' IMP biosynthetic process (GO:0006189);; Biological Process: glutamine metabolic process (GO:0006541);; Cellular Component: chloroplast (GO:0009507);; Molecular Function: metal ion bindin…	K01952|0.0|bna:106430171|K01952 PFAS; phosphoribosylformylglycinamidine synthase [EC:6.3.5.3]	[F]	Nucleotide transport and metabolism	CobB/CobQ-like glutamine amidotransferase domain;; AIR synthase related protein, C-terminal domain	Probable phosphoribosylformylglycinamidine synthase, chloroplastic/mitochondrial OS=Arabidopsis thaliana OX=3702 GN=At1g74260 PE=2 SV=3	probable phosphoribosylformylglycinamidine synthase, chloroplastic/mitochondrial [Brassica napus]
BnaA07g22330D	chrA07	qAT-A07-1	17087936	17089273	[O]	Posttranslational modification, protein turnover, chaperones	Molecular Function: nucleic acid binding (GO:0003676);; Cellular Component: nucleus (GO:0005634);; Molecular Function: zinc ion binding (GO:0008270);;	K09506|0.0|bna:106430174|K09506 DNAJA5; DnaJ homolog subfamily A member 5	[O]	Posttranslational modification, protein turnover, chaperones	Zinc-finger double-stranded RNA-binding;; Zinc-finger of C2H2 type	DNAJ protein JJJ1 homolog OS=Arabidopsis thaliana OX=3702 GN=JJJ1 PE=1 SV=1	DNAJ protein JJJ1 homolog [Brassica napus]
BnaA07g22340D	chrA07	qAT-A07-1	17091540	17092507	--	--	--	--|0.0|boe:106299693|hypothetical protein	--	--	--	--	PREDICTED: cell wall protein IFF7-like [Brassica oleracea var. oleracea]
BnaA07g22350D	chrA07	qAT-A07-1	17092720	17095035	[C]	Energy production and conversion	Cellular Component: extracellular region (GO:0005576);; Cellular Component: cell wall (GO:0005618);; Cellular Component: vacuole (GO:0005773);; Biological Process: glycerol metabolic process (GO:0006071);; Biological Process: lipid metabolic process (GO:0006629);; Molecular Function: glycerophosphodiester phosphodiesterase activity (GO:0008889);;	K01126|0.0|bna:106430184|K01126 E3.1.4.46; glycerophosphoryl diester phosphodiesterase [EC:3.1.4.46]	[C]	Energy production and conversion	Glycerophosphoryl diester phosphodiesterase family	Glycerophosphodiester phosphodiesterase GDPD5 OS=Arabidopsis thaliana OX=3702 GN=GDPD5 PE=2 SV=1	glycerophosphodiester phosphodiesterase GDPD5 [Brassica napus]
BnaA07g22360D	chrA07	qAT-A07-1	17096334	17098495	[C]	Energy production and conversion	Cellular Component: extracellular region (GO:0005576);; Cellular Component: cell wall (GO:0005618);; Cellular Component: vacuole (GO:0005773);; Biological Process: glycerol metabolic process (GO:0006071);; Biological Process: lipid metabolic process (GO:0006629);; Molecular Function: glycerophosphodiester phosphodiesterase activity (GO:0008889);;	K01126|0.0|bna:106430183|K01126 E3.1.4.46; glycerophosphoryl diester phosphodiesterase [EC:3.1.4.46]	[C]	Energy production and conversion	Glycerophosphoryl diester phosphodiesterase family	Glycerophosphodiester phosphodiesterase GDPD5 OS=Arabidopsis thaliana OX=3702 GN=GDPD5 PE=2 SV=1	glycerophosphodiester phosphodiesterase GDPD5-like [Brassica napus]
BnaA07g22370D	chrA07	qAT-A07-1	17098987	17101947	[S]	Function unknown	--	--|0.0|brp:103830714|hypothetical protein	[R]	General function prediction only	Leucine rich repeat;; Leucine Rich repeats (2 copies);; Leucine Rich Repeat	Receptor-like protein 15 OS=Arabidopsis thaliana OX=3702 GN=RLP15 PE=3 SV=1	PREDICTED: LOW QUALITY PROTEIN: brassinosteroid LRR receptor kinase-like [Brassica rapa]
BnaA07g22380D	chrA07	qAT-A07-1	17102001	17102579	--	--	--	--|1e-109|brp:103830714|hypothetical protein	[R]	General function prediction only	Leucine rich repeat;; Leucine Rich repeats (2 copies);; Leucine Rich Repeat	Receptor-like protein 13 OS=Arabidopsis thaliana OX=3702 GN=RLP13 PE=3 SV=1	PREDICTED: LOW QUALITY PROTEIN: brassinosteroid LRR receptor kinase-like [Brassica rapa]
BnaA07g22390D	chrA07	qAT-A07-1	17103048	17106136	[S]	Function unknown	--	--|0.0|brp:103830717|hypothetical protein	[R]	General function prediction only	Leucine rich repeat;; Leucine Rich repeats (2 copies);; Leucine Rich Repeat;; Leucine rich repeat N-terminal domain	Receptor like protein 21 OS=Arabidopsis thaliana OX=3702 GN=RLP21 PE=3 SV=2	PREDICTED: LRR receptor-like serine/threonine-protein kinase FLS2 [Brassica rapa]
BnaA07g22400D	chrA07	qAT-A07-1	17107571	17108629	--	--	Cellular Component: cytoplasm (GO:0005737);; Biological Process: glucosinolate biosynthetic process (GO:0019761);; Molecular Function: desulfoglucosinolate sulfotransferase activity (GO:0047364);; Molecular Function: 3-methylthiopropyl-desulfoglucosinolate sulfotransferase activity (GO:0080066);; Molecular Function: 4-methylthiobutyl-desulfoglucosinolate sulfotransferase activity (GO:0080067);; M…	--|1e-113|bna:106430160|hypothetical protein	[R]	General function prediction only	Sulfotransferase domain	Cytosolic sulfotransferase 18 OS=Arabidopsis thaliana OX=3702 GN=SOT18 PE=1 SV=1	BnaC06g24250D [Brassica napus]
BnaA07g22410D	chrA07	qAT-A07-1	17109786	17110058	--	--	Cellular Component: cytoplasm (GO:0005737);; Biological Process: glucosinolate biosynthetic process (GO:0019761);; Molecular Function: desulfoglucosinolate sulfotransferase activity (GO:0047364);; Molecular Function: 3-methylthiopropyl-desulfoglucosinolate sulfotransferase activity (GO:0080066);; Molecular Function: 4-methylthiobutyl-desulfoglucosinolate sulfotransferase activity (GO:0080067);; M…	--|2e-59|boe:106297888|hypothetical protein	[R]	General function prediction only	Sulfotransferase domain	Cytosolic sulfotransferase 18 OS=Arabidopsis thaliana OX=3702 GN=SOT18 PE=1 SV=1	PREDICTED: uncharacterized mitochondrial protein AtMg00810-like [Brassica oleracea var. oleracea]
BnaA07g22420D	chrA07	qAT-A07-1	17110155	17110214	--	--	Cellular Component: cytoplasm (GO:0005737);; Biological Process: glucosinolate biosynthetic process (GO:0019761);; Molecular Function: desulfoglucosinolate sulfotransferase activity (GO:0047364);; Molecular Function: 3-methylthiopropyl-desulfoglucosinolate sulfotransferase activity (GO:0080066);; Molecular Function: 4-methylthiobutyl-desulfoglucosinolate sulfotransferase activity (GO:0080067);; M…	--|9e-06|rsz:108825397|hypothetical protein	[R]	General function prediction only	--	Cytosolic sulfotransferase 18 OS=Arabidopsis thaliana OX=3702 GN=SOT18 PE=1 SV=1	--
BnaA07g22430D	chrA07	qAT-A07-1	17110340	17110847	--	--	Cellular Component: cytoplasm (GO:0005737);; Biological Process: glucosinolate biosynthetic process (GO:0019761);; Molecular Function: desulfoglucosinolate sulfotransferase activity (GO:0047364);; Molecular Function: 3-methylthiopropyl-desulfoglucosinolate sulfotransferase activity (GO:0080066);; Molecular Function: 4-methylthiobutyl-desulfoglucosinolate sulfotransferase activity (GO:0080067);; M…	--|4e-50|brp:103830719|hypothetical protein	[R]	General function prediction only	Sulfotransferase domain	Cytosolic sulfotransferase 18 OS=Arabidopsis thaliana OX=3702 GN=SOT18 PE=1 SV=1	BnaC06g23270D [Brassica napus]
BnaA07g22440D	chrA07	qAT-A07-1	17120913	17122520	[G]	Carbohydrate transport and metabolism	Cellular Component: vacuole (GO:0005773);; Cellular Component: vacuolar membrane (GO:0005774);; Cellular Component: endoplasmic reticulum (GO:0005783);; Cellular Component: Golgi apparatus (GO:0005794);; Cellular Component: plasma membrane (GO:0005886);; Biological Process: biosynthetic process (GO:0009058);; Cellular Component: plasmodesma (GO:0009506);; Biological Process: response to wounding …	K01757|0.0|boe:106299599|K01757 STR1; strictosidine synthase [EC:4.3.3.2]	[R]	General function prediction only	Strictosidine synthase;; SMP-30/Gluconolaconase/LRE-like region;; Arylesterase	Protein STRICTOSIDINE SYNTHASE-LIKE 12 OS=Arabidopsis thaliana OX=3702 GN=SSL12 PE=2 SV=2	PREDICTED: protein STRICTOSIDINE SYNTHASE-LIKE 12-like [Brassica oleracea var. oleracea]
BnaA07g22450D	chrA07	qAT-A07-1	17123670	17126932	[R]	General function prediction only	Biological Process: defense response to insect (GO:0002213);; Molecular Function: triglyceride lipase activity (GO:0004806);; Cellular Component: extracellular region (GO:0005576);; Biological Process: lipid catabolic process (GO:0016042);; Molecular Function: lipase activity (GO:0016298);;	--|0.0|bna:106430180|hypothetical protein	[I]	Lipid transport and metabolism	Partial alpha/beta-hydrolase lipase region	Triacylglycerol lipase 2 OS=Arabidopsis thaliana OX=3702 GN=LIP2 PE=2 SV=1	lipase 1-like isoform X1 [Brassica napus]
BnaA07g22460D	chrA07	qAT-A07-1	17128800	17129635	--	--	--	--|1e-118|bna:106430185|hypothetical protein	[GC]	--	--	--	uncharacterized protein LOC106430185 [Brassica napus]
BnaA07g22470D	chrA07	qAT-A07-1	17132914	17134326	--	--	Biological Process: metabolic process (GO:0008152);; Molecular Function: UDP-glucosyltransferase activity (GO:0035251);; Cellular Component: intracellular membrane-bounded organelle (GO:0043231);; Molecular Function: flavonol 3-O-glucosyltransferase activity (GO:0047893);; Molecular Function: quercetin 3-O-glucosyltransferase activity (GO:0080043);; Molecular Function: quercetin 7-O-glucosyltrans…	--|0.0|brp:103830724|hypothetical protein	[GC]	--	UDP-glucoronosyl and UDP-glucosyl transferase	UDP-glycosyltransferase 89B1 OS=Arabidopsis thaliana OX=3702 GN=UGT89B1 PE=2 SV=2	PREDICTED: UDP-glycosyltransferase 89B1 [Brassica rapa]
BnaA07g22480D	chrA07	qAT-A07-1	17137951	17143065	[Z]	Cytoskeleton	Molecular Function: microtubule motor activity (GO:0003777);; Molecular Function: ATP binding (GO:0005524);; Cellular Component: kinesin complex (GO:0005871);; Cellular Component: microtubule (GO:0005874);; Biological Process: microtubule-based movement (GO:0007018);; Molecular Function: ATPase activity (GO:0016887);;	K10406|0.0|bna:106430164|K10406 KIFC2_3; kinesin family member C2/C3	[Z]	Cytoskeleton	Kinesin motor domain;; Microtubule binding	Kinesin-like protein KIN-14P OS=Arabidopsis thaliana OX=3702 GN=KIN14P PE=2 SV=1	BnaC06g23370D [Brassica napus]
BnaA07g22490D	chrA07	qAT-A07-1	17143671	17145931	--	--	Molecular Function: nucleotide binding (GO:0000166);; Molecular Function: mRNA binding (GO:0003729);; Cellular Component: mRNA cleavage and polyadenylation specificity factor complex (GO:0005847);; Biological Process: gene silencing by RNA (GO:0031047);; Biological Process: RNA 3'-end processing (GO:0031123);; Biological Process: antisense RNA metabolic process (GO:0042868);; Biological Process: …	--|0.0|brp:103830728|hypothetical protein	--	--	Hinge domain of cleavage stimulation factor subunit 2;; Transcription termination and cleavage factor C-terminal	Cleavage stimulating factor 64 OS=Arabidopsis thaliana OX=3702 GN=CSTF64 PE=1 SV=1	PREDICTED: trithorax group protein osa-like isoform X2 [Brassica rapa]
BnaA07g22500D	chrA07	qAT-A07-1	17146606	17147783	[K]	Transcription	--	K15544|1e-139|bna:111210033|K15544 SSU72; RNA polymerase II subunit A C-terminal domain phosphatase SSU72 [EC:3.1.3.16]	[K]	Transcription	Ssu72-like protein	--	RNA polymerase II subunit A C-terminal domain phosphatase SSU72 [Brassica napus]
BnaA07g22510D	chrA07	qAT-A07-1	17152394	17156060	--	--	Biological Process: defense response to oomycetes (GO:0002229);; Molecular Function: DNA-binding transcription factor activity (GO:0003700);; Cellular Component: nucleus (GO:0005634);; Biological Process: transcription, DNA-templated (GO:0006351);; Biological Process: regulation of transcription, DNA-templated (GO:0006355);; Biological Process: response to bacterium (GO:0009617);; Biological Proc…	--|0.0|bna:106430139|hypothetical protein	--	--	Calmodulin binding protein-like	Protein SAR DEFICIENT 1 OS=Arabidopsis thaliana OX=3702 GN=SARD1 PE=1 SV=1	protein SAR DEFICIENT 1-like [Brassica napus]
BnaA07g22520D	chrA07	qAT-A07-1	17156428	17157064	--	--	Biological Process: microtubule cytoskeleton organization (GO:0000226);; Cellular Component: kinetochore (GO:0000776);; Cellular Component: equatorial microtubule organizing center (GO:0000923);; Cellular Component: gamma-tubulin complex (GO:0000930);; Cellular Component: nuclear envelope (GO:0005635);; Cellular Component: nuclear outer membrane (GO:0005640);; Cellular Component: kinetochore micr…	K18633|3e-41|brp:103830731|K18633 MZT1; mitotic-spindle organizing protein 1	--	--	Mitotic-spindle organizing gamma-tubulin ring associated	Mitotic-spindle organizing protein 1B OS=Arabidopsis thaliana OX=3702 GN=GIP1 PE=1 SV=1	PREDICTED: mitotic-spindle organizing protein 1A [Brassica rapa]
BnaA07g22530D	chrA07	qAT-A07-1	17157880	17161012	[O]	Posttranslational modification, protein turnover, chaperones	Molecular Function: zinc ion binding (GO:0008270);; Biological Process: flower development (GO:0009908);; Biological Process: vegetative to reproductive phase transition of meristem (GO:0010228);; Biological Process: regulation of growth (GO:0040008);; Biological Process: proteasome-mediated ubiquitin-dependent protein catabolic process (GO:0043161);; Molecular Function: ubiquitin protein ligase …	--|0.0|bna:106430132|hypothetical protein	[O]	Posttranslational modification, protein turnover, chaperones	Ring finger domain;; RING-H2 zinc finger domain;; Zinc finger, C3HC4 type (RING finger);; Zinc finger, C3HC4 type (RING finger);; RING-like zinc finger	E3 ubiquitin-protein ligase MBR2 OS=Arabidopsis thaliana OX=3702 GN=MBR2 PE=1 SV=1	E3 ubiquitin-protein ligase MBR2-like [Brassica napus]
BnaA07g22540D	chrA07	qAT-A07-1	17166249	17169344
BnaA07g22550D	chrA07	qAT-A07-1	17169422	17171988	[V]	Defense mechanisms	Molecular Function: drug transmembrane transporter activity (GO:0015238);; Molecular Function: antiporter activity (GO:0015297);; Cellular Component: integral component of membrane (GO:0016021);;	K03327|1e-172|bna:106430167|K03327 TC.MATE; multidrug resistance protein, MATE family	[R]	General function prediction only	MatE	Protein DETOXIFICATION 17 OS=Arabidopsis thaliana OX=3702 GN=DTX17 PE=2 SV=1	hypothetical protein AALP_AA2G173600 [Arabis alpina]
BnaA07g22560D	chrA07	qAT-A07-1	17177040	17179504	--	--	Cellular Component: kinetochore (GO:0000776);; Biological Process: cytokinesis by cell plate formation (GO:0000911);; Cellular Component: spindle pole (GO:0000922);; Cellular Component: spindle (GO:0005819);; Cellular Component: microtubule (GO:0005874);; Biological Process: spindle organization (GO:0007051);; Molecular Function: microtubule binding (GO:0008017);; Cellular Component: plasmodesma …	K16803|1e-172|bna:106383898|K16803 CKAP5; cytoskeleton-associated protein 5	[Z]	Cytoskeleton	--	Protein MOR1 OS=Arabidopsis thaliana OX=3702 GN=MOR1 PE=1 SV=1	protein MOR1-like [Brassica napus]
BnaA07g22570D	chrA07	qAT-A07-1	17182003	17186538	--	--	Molecular Function: peroxidase activity (GO:0004601);; Biological Process: response to oxidative stress (GO:0006979);; Molecular Function: heme binding (GO:0020037);; Biological Process: oxylipin biosynthetic process (GO:0031408);; Molecular Function: metal ion binding (GO:0046872);; Molecular Function: dioxygenase activity (GO:0051213);;	K10529|0.0|bna:106430143|K10529 DOX; alpha-dioxygenase [EC:1.14.99.-]	[R]	General function prediction only	Animal haem peroxidase	Alpha-dioxygenase 2 OS=Arabidopsis thaliana OX=3702 GN=DOX2 PE=2 SV=1	alpha-dioxygenase 2 [Brassica napus]
BnaA07g22580D	chrA07	qAT-A07-1	17187002	17190697	[RTKL]	--	Molecular Function: MAP kinase activity (GO:0004707);; Molecular Function: ATP binding (GO:0005524);; Cellular Component: nucleus (GO:0005634);; Cellular Component: cytoplasm (GO:0005737);; Biological Process: regulation of gene expression (GO:0010468);; Biological Process: intracellular signal transduction (GO:0035556);;	--|0.0|brp:103830739|hypothetical protein	[T]	Signal transduction mechanisms	Protein kinase domain;; Protein tyrosine kinase;; Lipopolysaccharide kinase (Kdo/WaaP) family	Mitogen-activated protein kinase 15 OS=Arabidopsis thaliana OX=3702 GN=MPK15 PE=1 SV=3	PREDICTED: mitogen-activated protein kinase 15 [Brassica rapa]
BnaA07g22590D	chrA07	qAT-A07-1	17192625	17193746	[O]	Posttranslational modification, protein turnover, chaperones	Molecular Function: peptidyl-prolyl cis-trans isomerase activity (GO:0003755);; Molecular Function: FK506 binding (GO:0005528);; Cellular Component: cytoplasm (GO:0005737);; Cellular Component: chloroplast thylakoid lumen (GO:0009543);; Biological Process: chaperone-mediated protein folding (GO:0061077);;	--|1e-170|bna:106353692|hypothetical protein	[O]	Posttranslational modification, protein turnover, chaperones	FKBP-type peptidyl-prolyl cis-trans isomerase	Peptidyl-prolyl cis-trans isomerase FKBP17-3, chloroplastic OS=Arabidopsis thaliana OX=3702 GN=FKBP17-3 PE=2 SV=1	peptidyl-prolyl cis-trans isomerase FKBP17-3, chloroplastic [Brassica napus]
BnaA07g22600D	chrA07	qAT-A07-1	17197461	17198419	--	--	--	--|2e-39|crb:17900697|hypothetical protein	--	--	--	--	BnaC05g51570D [Brassica napus]
BnaA07g22610D	chrA07	qAT-A07-1	17203647	17204574	--	--	Molecular Function: tRNA binding (GO:0000049);; Molecular Function: aminoacyl-tRNA editing activity (GO:0002161);; Molecular Function: isoleucine-tRNA ligase activity (GO:0004822);; Molecular Function: ATP binding (GO:0005524);; Cellular Component: cytoplasm (GO:0005737);; Cellular Component: cytosol (GO:0005829);; Biological Process: isoleucyl-tRNA aminoacylation (GO:0006428);; Biological Proces…	K01870|8e-20|brp:103864125|K01870 IARS; isoleucyl-tRNA synthetase [EC:6.1.1.5]	[J]	Translation, ribosomal structure and biogenesis	--	Isoleucine--tRNA ligase, cytoplasmic OS=Arabidopsis thaliana OX=3702 GN=At4g10320 PE=2 SV=1	PREDICTED: isoleucine--tRNA ligase, cytoplasmic [Brassica rapa]
BnaA07g22620D	chrA07	qAT-A07-1	17216972	17221981	[QR]	--	Molecular Function: phosphoethanolamine N-methyltransferase activity (GO:0000234);; Cellular Component: cytoplasm (GO:0005737);; Biological Process: phosphatidylcholine biosynthetic process (GO:0006656);; Molecular Function: S-adenosylmethionine-dependent methyltransferase activity (GO:0008757);; Biological Process: methylation (GO:0032259);;	K05929|0.0|brp:103830744|K05929 E2.1.1.103; phosphoethanolamine N-methyltransferase [EC:2.1.1.103]	[IR]	--	Methyltransferase domain;; Methyltransferase domain;; Methyltransferase domain;; Methyltransferase domain;; Methyltransferase domain;; ubiE/COQ5 methyltransferase family;; Mycolic acid cyclopropane synthetase;; Tellurite resistance protein TehB;; CheR methyltransferase, SAM binding domain;; AdoMet dependent proline di-methyltransferase;; Methyltransferase small domain;; Protein-L-isoaspartate(D-a…	Phosphoethanolamine N-methyltransferase 3 OS=Arabidopsis thaliana OX=3702 GN=NMT3 PE=2 SV=2	PREDICTED: phosphoethanolamine N-methyltransferase 3 [Brassica rapa]
BnaA07g22630D	chrA07	qAT-A07-1	17226619	17228754	--	--	Cellular Component: plasma membrane (GO:0005886);; Biological Process: lipid transport (GO:0006869);; Molecular Function: lipid binding (GO:0008289);; Cellular Component: anchored component of membrane (GO:0031225);;	--|1e-108|brp:103830746|hypothetical protein	--	--	Probable lipid transfer;; Protease inhibitor/seed storage/LTP family	Protein YLS3 OS=Arabidopsis thaliana OX=3702 GN=YLS3 PE=2 SV=1	PREDICTED: protein YLS3-like [Brassica rapa]
BnaA07g22640D	chrA07	qAT-A07-1	17234530	17235553	[RTKL]	--	Molecular Function: protein serine/threonine kinase activity (GO:0004674);; Molecular Function: obsolete signal transducer, downstream of receptor, with serine/threonine kinase activity (GO:0004702);; Molecular Function: MAP kinase kinase activity (GO:0004708);; Molecular Function: ATP binding (GO:0005524);; Cellular Component: nucleus (GO:0005634);; Cellular Component: cytoplasm (GO:0005737);; B…	K20604|0.0|bna:111210234|K20604 MKK9; mitogen-activated protein kinase kinase 9 [EC:2.7.12.2]	[T]	Signal transduction mechanisms	Protein kinase domain;; Protein tyrosine kinase	Mitogen-activated protein kinase kinase 9 OS=Arabidopsis thaliana OX=3702 GN=MKK9 PE=1 SV=1	mitogen-activated protein kinase kinase 9 [Brassica napus]
BnaA07g22650D	chrA07	qAT-A07-1	17238340	17242431	[I]	Lipid transport and metabolism	Molecular Function: 2-acylglycerol O-acyltransferase activity (GO:0003846);; Molecular Function: lysophospholipase activity (GO:0004622);; Cellular Component: endoplasmic reticulum (GO:0005783);; Cellular Component: Golgi apparatus (GO:0005794);; Cellular Component: plasma membrane (GO:0005886);; Biological Process: lipid metabolic process (GO:0006629);; Biological Process: response to oxidative …	K01054|0.0|bna:111210230|K01054 MGLL; acylglycerol lipase [EC:3.1.1.23]	[I]	Lipid transport and metabolism	Serine aminopeptidase, S33;; alpha/beta hydrolase fold;; Alpha/beta hydrolase family	Caffeoylshikimate esterase OS=Arabidopsis thaliana OX=3702 GN=CSE PE=1 SV=1	uncharacterized protein LOC106353702 [Brassica napus]
BnaA07g22660D	chrA07	qAT-A07-1	17244999	17245598	--	--	--	--|3e-18|ath:AT1G73470|hypothetical protein	--	--	--	--	BnaC06g23570D [Brassica napus]
BnaA07g22670D	chrA07	qAT-A07-1	17246025	17252123	[RTKL]	--	--	--|0.0|brp:103830751|hypothetical protein	[R]	General function prediction only	Protein kinase domain;; Protein tyrosine kinase	Dual specificity protein kinase YAK1 homolog OS=Arabidopsis thaliana OX=3702 GN=YAK1 PE=1 SV=1	PREDICTED: uncharacterized protein LOC103830751 [Brassica rapa]
BnaA07g22680D	chrA07	qAT-A07-1	17253252	17256994	[M]	Cell wall/membrane/envelope biogenesis	Cellular Component: extracellular region (GO:0005576);; Cellular Component: cell wall (GO:0005618);; Biological Process: sucrose metabolic process (GO:0005985);; Molecular Function: sucrose synthase activity (GO:0016157);; Biological Process: callose deposition in phloem sieve plate (GO:0080165);;	K00695|0.0|brp:103830752|K00695 E2.4.1.13; sucrose synthase [EC:2.4.1.13]	[M]	Cell wall/membrane/envelope biogenesis	Sucrose synthase;; Glycosyl transferases group 1;; Glycosyl transferases group 1	Sucrose synthase 6 OS=Arabidopsis thaliana OX=3702 GN=SUS6 PE=1 SV=1	PREDICTED: sucrose synthase 6-like [Brassica rapa]
BnaA07g22690D	chrA07	qAT-A07-1	17260250	17263034	[K]	Transcription	Molecular Function: transcription regulatory region sequence-specific DNA binding (GO:0000976);; Molecular Function: DNA-binding transcription factor activity (GO:0003700);; Cellular Component: nucleus (GO:0005634);; Biological Process: transcription, DNA-templated (GO:0006351);; Molecular Function: lipid binding (GO:0008289);; Biological Process: plant-type cell wall loosening (GO:0009828);; Bio…	K09338|0.0|bna:111210223|K09338 HD-ZIP; homeobox-leucine zipper protein	--	--	START domain;; Homeobox domain	Homeobox-leucine zipper protein HDG11 OS=Arabidopsis thaliana OX=3702 GN=HDG11 PE=1 SV=1	homeobox-leucine zipper protein HDG11-like [Brassica napus]
BnaA07g22700D	chrA07	qAT-A07-1	17264452	17266156	--	--	--	--|1e-140|bna:111210222|hypothetical protein	--	--	--	--	uncharacterized protein LOC106353706 isoform X1 [Brassica napus]
BnaA07g22710D	chrA07	qAT-A07-1	17268015	17269562	[QR]	--	--	K21804|0.0|bna:106353709|K21804 METTL21A; protein N-lysine methyltransferase METTL21A [EC:2.1.1.-]	[A]	RNA processing and modification	Lysine methyltransferase	--	protein-lysine methyltransferase METTL21D [Brassica napus]
BnaA07g22720D	chrA07	qAT-A07-1	17269758	17272331	[E]	Amino acid transport and metabolism	Molecular Function: carboxypeptidase activity (GO:0004180);; Cellular Component: extracellular region (GO:0005576);; Molecular Function: transferase activity, transferring acyl groups other than amino-acyl groups (GO:0016747);; Biological Process: secondary metabolic process (GO:0019748);;	K16296|0.0|bna:106353707|K16296 SCPL-I; serine carboxypeptidase-like clade I [EC:3.4.16.-]	[OE]	--	Serine carboxypeptidase	Serine carboxypeptidase-like 2 OS=Arabidopsis thaliana OX=3702 GN=SCPL2 PE=2 SV=1	serine carboxypeptidase-like 2 isoform X1 [Brassica napus]
BnaA07g22730D	chrA07	qAT-A07-1	17272553	17275247	[E]	Amino acid transport and metabolism	Molecular Function: carboxypeptidase activity (GO:0004180);; Cellular Component: extracellular region (GO:0005576);; Molecular Function: transferase activity, transferring acyl groups other than amino-acyl groups (GO:0016747);; Biological Process: secondary metabolic process (GO:0019748);;	K16296|0.0|brp:103830757|K16296 SCPL-I; serine carboxypeptidase-like clade I [EC:3.4.16.-]	[OE]	--	Serine carboxypeptidase	Serine carboxypeptidase-like 2 OS=Arabidopsis thaliana OX=3702 GN=SCPL2 PE=2 SV=1	PREDICTED: serine carboxypeptidase-like 2 isoform X1 [Brassica rapa]
BnaA07g22740D	chrA07	qAT-A07-1	17275310	17277722	[E]	Amino acid transport and metabolism	Molecular Function: carboxypeptidase activity (GO:0004180);; Cellular Component: extracellular region (GO:0005576);; Molecular Function: transferase activity, transferring acyl groups other than amino-acyl groups (GO:0016747);; Biological Process: secondary metabolic process (GO:0019748);;	K16296|0.0|brp:103830756|K16296 SCPL-I; serine carboxypeptidase-like clade I [EC:3.4.16.-]	[OE]	--	Serine carboxypeptidase	Serine carboxypeptidase-like 2 OS=Arabidopsis thaliana OX=3702 GN=SCPL2 PE=2 SV=1	PREDICTED: serine carboxypeptidase-like 2 isoform X1 [Brassica rapa]
BnaA07g22750D	chrA07	qAT-A07-1	17280759	17281367	--	--	Biological Process: response to molecule of bacterial origin (GO:0002237);; Biological Process: response to molecule of fungal origin (GO:0002238);; Molecular Function: endopeptidase inhibitor activity (GO:0004866);; Cellular Component: mitochondrion (GO:0005739);; Biological Process: response to wounding (GO:0009611);; Biological Process: response to nematode (GO:0009624);; Biological Process: r…	--|1e-147|brp:103830760|hypothetical protein	--	--	Trypsin and protease inhibitor	Kunitz trypsin inhibitor 1 OS=Arabidopsis thaliana OX=3702 GN=KTI1 PE=2 SV=1	PREDICTED: trypsin inhibitor BvTI-like [Brassica rapa]
BnaA07g22760D	chrA07	qAT-A07-1	17283199	17284935	--	--	Biological Process: transcription, DNA-templated (GO:0006351);; Biological Process: regulation of transcription, DNA-templated (GO:0006355);; Biological Process: response to salt stress (GO:0009651);;	--|1e-113|bna:106353711|hypothetical protein	[K]	Transcription	NAC domain	Nascent polypeptide-associated complex subunit beta OS=Arabidopsis thaliana OX=3702 GN=At1g73230 PE=2 SV=1	nascent polypeptide-associated complex subunit beta-like isoform X2 [Brassica napus]
BnaA07g22770D	chrA07	qAT-A07-1	17287635	17289596	--	--	--	--|1e-169|brp:103830762|hypothetical protein	--	--	F-box domain;; F-box-like	F-box/LRR-repeat protein At5g02910 OS=Arabidopsis thaliana OX=3702 GN=At5g02910 PE=2 SV=1	PREDICTED: F-box protein At5g03100-like [Brassica rapa]
BnaA07g22780D	chrA07	qAT-A07-1	17291683	17292646	--	--	--	--|1e-23|bna:106413176|hypothetical protein	--	--	Protein of unknown function (DUF789)	--	uncharacterized protein LOC106413176 [Brassica napus]
BnaA07g22790D	chrA07	qAT-A07-1	17293720	17295068	[G]	Carbohydrate transport and metabolism	Cellular Component: protein storage vacuole (GO:0000326);; Cellular Component: integral component of plasma membrane (GO:0005887);; Biological Process: autophagy (GO:0006914);; Cellular Component: plant-type vacuole membrane (GO:0009705);; Molecular Function: water channel activity (GO:0015250);; Biological Process: ion transmembrane transport (GO:0034220);; Cellular Component: central vacuole (G…	K09873|0.0|boe:106299384|K09873 TIP; aquaporin TIP	[G]	Carbohydrate transport and metabolism	Major intrinsic protein	Aquaporin TIP3-1 OS=Arabidopsis thaliana OX=3702 GN=TIP3-1 PE=2 SV=1	PREDICTED: aquaporin TIP3-1-like [Brassica oleracea var. oleracea]
BnaA07g22800D	chrA07	qAT-A07-1	17295245	17298937	[R]	General function prediction only	Molecular Function: nucleotide binding (GO:0000166);; Molecular Function: translation initiation factor activity (GO:0003743);; Cellular Component: eukaryotic translation initiation factor 3 complex (GO:0005852);;	K15026|0.0|bna:111197819|K15026 EIF2A; translation initiation factor 2A	[J]	Translation, ribosomal structure and biogenesis	Eukaryotic translation initiation factor eIF2A;; Anaphase-promoting complex subunit 4 WD40 domain	Eukaryotic translation initiation factor 3 subunit B OS=Arabidopsis thaliana OX=3702 GN=TIF3B1 PE=1 SV=1	eukaryotic translation initiation factor 2A-like [Brassica napus]
BnaA07g22810D	chrA07	qAT-A07-1	17299090	17299999	--	--	Cellular Component: anaphase-promoting complex (GO:0005680);; Biological Process: mitotic cell cycle (GO:0007067);; Biological Process: pollen maturation (GO:0010152);; Biological Process: inflorescence development (GO:0010229);; Biological Process: phyllome development (GO:0048827);; Biological Process: cell division (GO:0051301);; Biological Process: pri-miRNA transcription by RNA polymerase II…	K12456|9e-41|rsz:108836704|K12456 APC13; anaphase-promoting complex subunit 13	--	--	--	Anaphase-promoting complex subunit 13 OS=Arabidopsis thaliana OX=3702 GN=APC13 PE=1 SV=1	PREDICTED: anaphase-promoting complex subunit 13 [Brassica rapa]
BnaA07g22820D	chrA07	qAT-A07-1	17305233	17305466	--	--	Cellular Component: extracellular space (GO:0005615);; Biological Process: multicellular organism development (GO:0007275);; Molecular Function: receptor serine/threonine kinase binding (GO:0033612);; Biological Process: cell-cell signaling involved in cell fate commitment (GO:0045168);; Cellular Component: apoplast (GO:0048046);;	--|6e-50|brp:108869118|hypothetical protein	--	--	--	CLAVATA3/ESR (CLE)-related protein 1 OS=Arabidopsis thaliana OX=3702 GN=CLE1 PE=1 SV=1	PREDICTED: CLAVATA3/ESR (CLE)-related protein 1-like [Brassica rapa]
BnaA07g22830D	chrA07	qAT-A07-1	17307819	17308109	--	--	--	--|3e-61|brp:103830767|hypothetical protein	--	--	--	--	BnaC06g23790D [Brassica napus]
BnaA07g22840D	chrA07	qAT-A07-1	17308198	17309285	[M]	Cell wall/membrane/envelope biogenesis	--	--|0.0|bna:106355772|hypothetical protein	--	--	Glycosyltransferase Family 4;; Glycosyl transferase 4-like domain	--	uncharacterized protein LOC106355772 isoform X1 [Brassica napus]
BnaA07g22850D	chrA07	qAT-A07-1	17311770	17314665	[R]	General function prediction only	Cellular Component: chromosome, centromeric region (GO:0000775);; Molecular Function: DNA binding (GO:0003677);; Cellular Component: nucleus (GO:0005634);; Cellular Component: chromosome (GO:0005694);; Molecular Function: zinc ion binding (GO:0008270);; Molecular Function: histone-lysine N-methyltransferase activity (GO:0018024);; Biological Process: regulation of gene expression, epigenetic (GO:…	K11420|0.0|bna:106353623|K11420 EHMT; euchromatic histone-lysine N-methyltransferase [EC:2.1.1.43]	--	--	SAD/SRA domain;; SET domain;; Pre-SET motif	Histone-lysine N-methyltransferase, H3 lysine-9 specific SUVH3 OS=Arabidopsis thaliana OX=3702 GN=SUVH3 PE=2 SV=2	histone-lysine N-methyltransferase, H3 lysine-9 specific SUVH3-like [Brassica napus]
BnaA07g22860D	chrA07	qAT-A07-1	17315275	17319526	[S]	Function unknown	Molecular Function: peptide receptor activity (GO:0001653);; Molecular Function: guanylate cyclase activity (GO:0004383);; Molecular Function: protein serine/threonine kinase activity (GO:0004674);; Molecular Function: ATP binding (GO:0005524);; Cellular Component: plasma membrane (GO:0005886);; Biological Process: immune response (GO:0006955);; Cellular Component: plasmodesma (GO:0009506);; Biol…	--|0.0|brp:103830768|hypothetical protein	--	--	Protein kinase domain;; Protein tyrosine kinase;; Leucine rich repeat;; Leucine Rich repeats (2 copies);; Leucine Rich Repeat;; Leucine rich repeat N-terminal domain	Leucine-rich repeat receptor-like protein kinase PEPR1 OS=Arabidopsis thaliana OX=3702 GN=PEPR1 PE=1 SV=1	PREDICTED: leucine-rich repeat receptor-like protein kinase PEPR1 [Brassica rapa]
BnaA07g22870D	chrA07	qAT-A07-1	17323350	17324712	[N]	Cell motility	Biological Process: embryonic axis specification (GO:0000578);; Biological Process: vacuolar transport (GO:0007034);; Biological Process: embryo development ending in seed dormancy (GO:0009793);; Cellular Component: endosome membrane (GO:0010008);; Biological Process: protein transport (GO:0015031);; Biological Process: endosome transport via multivesicular body sorting pathway (GO:0032509);; Bio…	K12197|1e-112|boe:106296897|K12197 CHMP1; charged multivesicular body protein 1	[U]	Intracellular trafficking, secretion, and vesicular transport	Snf7	ESCRT-related protein CHMP1B OS=Arabidopsis thaliana OX=3702 GN=CHMP1B PE=1 SV=1	PREDICTED: ESCRT-related protein CHMP1B [Brassica oleracea var. oleracea]
BnaA07g22880D	chrA07	qAT-A07-1	17325231	17328604	--	--	Molecular Function: chloride channel activity (GO:0005254);; Cellular Component: chloride channel complex (GO:0034707);;	--|0.0|brp:103831450|hypothetical protein	[D]	Cell cycle control, cell division, chromosome partitioning	Calcium-activated chloride channel	Anoctamin-like protein At1g73020 OS=Arabidopsis thaliana OX=3702 GN=At1g73020 PE=1 SV=1	PREDICTED: anoctamin-like protein At1g73020 [Brassica rapa]
BnaA07g22890D	chrA07	qAT-A07-1	17330127	17334754	[G]	Carbohydrate transport and metabolism	Molecular Function: beta-galactosidase activity (GO:0004565);; Cellular Component: vacuole (GO:0005773);; Biological Process: carbohydrate metabolic process (GO:0005975);; Cellular Component: apoplast (GO:0048046);;	K12309|0.0|bna:106353620|K12309 GLB1; beta-galactosidase [EC:3.2.1.23]	[G]	Carbohydrate transport and metabolism	Glycosyl hydrolases family 35;; Beta-galactosidase	Beta-galactosidase 17 OS=Arabidopsis thaliana OX=3702 GN=BGAL17 PE=2 SV=1	beta-galactosidase 17-like isoform X2 [Brassica napus]
BnaA07g22900D	chrA07	qAT-A07-1	17335721	17339388	[E]	Amino acid transport and metabolism	Cellular Component: extracellular region (GO:0005576);; Biological Process: cell-cell signaling (GO:0007267);; Biological Process: embryo sac development (GO:0009553);; Biological Process: fatty acid omega-oxidation (GO:0010430);; Molecular Function: oxidoreductase activity, acting on CH-OH group of donors (GO:0016614);; Molecular Function: mandelonitrile lyase activity (GO:0046593);; Molecular F…	K15403|0.0|brp:103830771|K15403 ACE; fatty acid omega-hydroxy dehydrogenase [EC:1.1.-.-]	[R]	General function prediction only	GMC oxidoreductase;; GMC oxidoreductase;; FAD binding domain	Protein HOTHEAD OS=Arabidopsis thaliana OX=3702 GN=HTH PE=1 SV=1	PREDICTED: protein HOTHEAD [Brassica rapa]
BnaA07g22910D	chrA07	qAT-A07-1	17342706	17349532	--	--	Molecular Function: GTP binding (GO:0005525);; Cellular Component: endoplasmic reticulum (GO:0005783);; Cellular Component: endoplasmic reticulum membrane (GO:0005789);; Cellular Component: integral component of membrane (GO:0016021);; Molecular Function: hydrolase activity (GO:0016787);;	K22698|0.0|bna:106404779|K22698 SEY1; protein SEY1 [EC:3.6.5.-]	[R]	General function prediction only	Root hair defective 3 GTP-binding protein (RHD3);; TIR domain;; TIR domain;; NB-ARC domain;; Dynamin family	Protein ROOT HAIR DEFECTIVE 3 homolog 1 OS=Arabidopsis thaliana OX=3702 GN=At1g72960 PE=2 SV=2	hypothetical protein CARUB_v10019685mg [Capsella rubella]
BnaA07g22920D	chrA07	qAT-A07-1	17356122	17358649	[R]	General function prediction only	--	K03787|0.0|bna:106402540|K03787 surE; 5'-nucleotidase [EC:3.1.3.5]	--	--	Survival protein SurE	--	uncharacterized protein LOC106402540 [Brassica napus]
BnaA07g22930D	chrA07	qAT-A07-1	17359494	17361148	--	--	--	--|0.0|brp:103830777|hypothetical protein	--	--	TIR domain;; NB-ARC domain;; TIR domain	Disease resistance-like protein DSC2 OS=Arabidopsis thaliana OX=3702 GN=DSC2 PE=1 SV=1	PREDICTED: probable disease resistance protein RPP1 [Brassica rapa]
BnaA07g22940D	chrA07	qAT-A07-1	17361701	17371259	--	--	Molecular Function: DNA binding (GO:0003677);; Molecular Function: DNA-binding transcription factor activity (GO:0003700);; Biological Process: transcription, DNA-templated (GO:0006351);; Cellular Component: CCAAT-binding factor complex (GO:0016602);;	--|0.0|brp:103831453|hypothetical protein	--	--	TIR domain;; CCAAT-binding transcription factor (CBF-B/NF-YA) subunit B;; NB-ARC domain;; TIR domain;; Leucine rich repeat;; Leucine Rich repeats (2 copies);; Leucine Rich Repeat	Nuclear transcription factor Y subunit A-3 OS=Arabidopsis thaliana OX=3702 GN=NFYA3 PE=2 SV=2	PREDICTED: disease resistance protein RPP4 [Brassica rapa]
BnaA07g22950D	chrA07	qAT-A07-1	17372069	17373076	--	--	Molecular Function: S-adenosyl-L-methionine transmembrane transporter activity (GO:0000095);; Cellular Component: mitochondrial inner membrane (GO:0005743);; Biological Process: mitochondrial transport (GO:0006839);; Cellular Component: chloroplast envelope (GO:0009941);; Cellular Component: integral component of membrane (GO:0016021);; Cellular Component: chloroplast membrane (GO:0031969);;	K15121|0.0|bna:106406402|K15121 SLC25A44; solute carrier family 25, member 44	[C]	Energy production and conversion	Mitochondrial carrier protein	Probable S-adenosylmethionine carrier 2, chloroplastic OS=Arabidopsis thaliana OX=3702 GN=SAMC2 PE=2 SV=1	solute carrier family 25 member 44 [Brassica napus]
BnaA07g22960D	chrA07	qAT-A07-1	17376576	17378261	--	--	Molecular Function: phosphoprotein phosphatase activity (GO:0004721);;	--|0.0|brp:103830779|hypothetical protein	--	--	Cotton fibre expressed protein	Formin-like protein 20 OS=Arabidopsis thaliana OX=3702 GN=FH20 PE=2 SV=3	PREDICTED: uncharacterized protein LOC103830779 [Brassica rapa]
BnaA07g22970D	chrA07	qAT-A07-1	17381306	17381653	--	--	--	--|1e-78|bna:106442282|hypothetical protein	--	--	--	--	BnaA08g11830D [Brassica napus]
BnaA07g22980D	chrA07	qAT-A07-1	17389919	17393559	--	--	Cellular Component: nuclear telomere cap complex (GO:0000783);; Molecular Function: double-stranded telomeric DNA binding (GO:0003691);; Biological Process: transcription, DNA-templated (GO:0006351);; Biological Process: regulation of transcription, DNA-templated (GO:0006355);; Biological Process: telomeric loop formation (GO:0031627);;	--|0.0|brp:103830781|hypothetical protein	--	--	Myb-like DNA-binding domain;; Myb-like DNA-binding domain	Telomere repeat-binding protein 6 OS=Arabidopsis thaliana OX=3702 GN=TRP6 PE=1 SV=1	PREDICTED: uncharacterized protein LOC103830781 isoform X1 [Brassica rapa]
BnaA07g22990D	chrA07	qAT-A07-1	17396093	17397399	[R]	General function prediction only	--	--|0.0|bna:106353774|hypothetical protein	[R]	General function prediction only	alpha/beta hydrolase fold;; Alpha/beta hydrolase family	--	uncharacterized protein LOC106353774 [Brassica napus]
BnaA07g23000D	chrA07	qAT-A07-1	17398503	17399429	[GR]	--	Molecular Function: manganese ion binding (GO:0030145);; Molecular Function: nutrient reservoir activity (GO:0045735);; Cellular Component: apoplast (GO:0048046);;	--|1e-143|bna:106353773|hypothetical protein	--	--	Cupin;; Cupin domain	Germin-like protein 1 OS=Brassica napus OX=3708 GN=GER1 PE=2 SV=1	germin-like protein 1 isoform X1 [Brassica napus]
BnaA07g23010D	chrA07	qAT-A07-1	17404212	17405646	[RTKL]	--	Molecular Function: transmembrane receptor protein serine/threonine kinase activity (GO:0004675);; Molecular Function: ATP binding (GO:0005524);; Cellular Component: plasma membrane (GO:0005886);; Biological Process: protein phosphorylation (GO:0006468);; Biological Process: cell surface receptor signaling pathway (GO:0007166);;	K04733|0.0|bna:111200588|K04733 IRAK4; interleukin-1 receptor-associated kinase 4 [EC:2.7.11.1]	[T]	Signal transduction mechanisms	Protein kinase domain;; Protein tyrosine kinase	Putative receptor-like protein kinase At1g72540 OS=Arabidopsis thaliana OX=3702 GN=At1g72540 PE=2 SV=1	putative receptor-like protein kinase At1g72540 [Brassica napus]
BnaA07g23020D	chrA07	qAT-A07-1	17406438	17407571	--	--	Cellular Component: mitochondrion (GO:0005739);; Biological Process: mitochondrial mRNA modification (GO:0080156);;	--|1e-134|bna:111202587|hypothetical protein	--	--	--	Multiple organellar RNA editing factor 7, mitochondrial OS=Arabidopsis thaliana OX=3702 GN=MORF7 PE=1 SV=1	multiple organellar RNA editing factor 7, mitochondrial-like isoform X1 [Brassica napus]
BnaA07g23030D	chrA07	qAT-A07-1	17407929	17408486	--	--	Cellular Component: extracellular region (GO:0005576);; Biological Process: killing of cells of other organism (GO:0031640);; Biological Process: defense response to fungus (GO:0050832);;	--|2e-50|bna:111207078|hypothetical protein	--	--	S locus-related glycoprotein 1 binding pollen coat protein (SLR1-BP)	Putative defensin-like protein 162 OS=Arabidopsis thaliana OX=3702 GN=LCR37 PE=3 SV=2	putative defensin-like protein 162 [Brassica napus]
BnaA07g23040D	chrA07	qAT-A07-1	17419880	17421113	--	--	--	--|1e-137|bna:106357054|hypothetical protein	--	--	--	--	uncharacterized protein LOC106357054 [Brassica napus]
BnaA07g23050D	chrA07	qAT-A07-1	17423262	17425404	--	--	Cellular Component: exocyst (GO:0000145);; Cellular Component: extracellular region (GO:0005576);; Cellular Component: cell wall (GO:0005618);; Cellular Component: cytosol (GO:0005829);; Cellular Component: cytoskeleton (GO:0005856);; Cellular Component: plasma membrane (GO:0005886);; Biological Process: exocytosis (GO:0006887);; Cellular Component: phragmoplast (GO:0009524);;	K07195|0.0|bna:106353772|K07195 EXOC7; exocyst complex component 7	[U]	Intracellular trafficking, secretion, and vesicular transport	Exo70 exocyst complex subunit	Exocyst complex component EXO70A1 OS=Arabidopsis thaliana OX=3702 GN=EXO70A1 PE=1 SV=1	BnaC06g24320D [Brassica napus]
BnaA07g23060D	chrA07	qAT-A07-1	17428566	17430873	[RTKL]	--	Molecular Function: protein serine/threonine kinase activity (GO:0004674);; Molecular Function: ATP binding (GO:0005524);; Cellular Component: plasmodesma (GO:0009506);; Cellular Component: integral component of membrane (GO:0016021);; Biological Process: regulation of pollen tube growth (GO:0080092);;	--|0.0|bna:106357053|hypothetical protein	--	--	Protein tyrosine kinase;; Protein kinase domain;; Leucine Rich repeats (2 copies);; Leucine rich repeat N-terminal domain;; Leucine rich repeat;; Leucine Rich Repeat	Pollen receptor-like kinase 3 OS=Arabidopsis thaliana OX=3702 GN=PRK3 PE=1 SV=1	pollen receptor-like kinase 3 [Brassica napus]
BnaA07g23070D	chrA07	qAT-A07-1	17438524	17439256	--	--	--	--|2e-81|brp:103830792|hypothetical protein	--	--	Auxin responsive protein	Auxin-responsive protein SAUR78 OS=Arabidopsis thaliana OX=3702 GN=SAUR78 PE=1 SV=1	PREDICTED: uncharacterized protein LOC103830792 [Brassica rapa]
BnaA07g23080D	chrA07	qAT-A07-1	17441522	17443325	[J]	Translation, ribosomal structure and biogenesis	Molecular Function: structural constituent of ribosome (GO:0003735);; Biological Process: translation (GO:0006412);; Cellular Component: small ribosomal subunit (GO:0015935);;	K02998|0.0|bna:111202916|K02998 RP-SAe; small subunit ribosomal protein SAe	[J]	Translation, ribosomal structure and biogenesis	Ribosomal protein S2	40S ribosomal protein SA OS=Brassica napus OX=3708 GN=LRP PE=2 SV=1	40S ribosomal protein SA-like [Brassica napus]
BnaA07g23090D	chrA07	qAT-A07-1	17443882	17444634	--	--	Molecular Function: DNA binding (GO:0003677);; Molecular Function: DNA-binding transcription factor activity (GO:0003700);; Cellular Component: nucleus (GO:0005634);; Biological Process: transcription, DNA-templated (GO:0006351);; Biological Process: ethylene-activated signaling pathway (GO:0009873);;	--|1e-155|bna:106357052|hypothetical protein	--	--	AP2 domain	Ethylene-responsive transcription factor ERF073 OS=Arabidopsis thaliana OX=3702 GN=ERF073 PE=2 SV=1	ethylene-responsive transcription factor ERF073-like [Brassica napus]
BnaA07g23100D	chrA07	qAT-A07-1	17446189	17446827	--	--	Biological Process: MAPK cascade (GO:0000165);; Molecular Function: RNA polymerase II regulatory region sequence-specific DNA binding (GO:0000977);; Molecular Function: DNA-binding transcription factor activity (GO:0003700);; Cellular Component: nucleus (GO:0005634);; Biological Process: transcription, DNA-templated (GO:0006351);; Biological Process: endosperm development (GO:0009960);; Biologica…	--|1e-154|brp:103830795|hypothetical protein	[K]	Transcription	SRF-type transcription factor (DNA-binding and dimerisation domain)	Agamous-like MADS-box protein AGL62 OS=Arabidopsis thaliana OX=3702 GN=AGL62 PE=1 SV=1	PREDICTED: agamous-like MADS-box protein AGL61 [Brassica rapa]
BnaA07g23110D	chrA07	qAT-A07-1	17447513	17448095	[E]	Amino acid transport and metabolism	Biological Process: response to hypoxia (GO:0001666);; Molecular Function: L-alanine:2-oxoglutarate aminotransferase activity (GO:0004021);; Cellular Component: mitochondrion (GO:0005739);; Biological Process: biosynthetic process (GO:0009058);; Molecular Function: pyridoxal phosphate binding (GO:0030170);; Biological Process: L-alanine catabolic process (GO:0042853);;	K00814|3e-50|csat:104751082|K00814 GPT; alanine transaminase [EC:2.6.1.2]	[E]	Amino acid transport and metabolism	--	Alanine aminotransferase 2, mitochondrial OS=Arabidopsis thaliana OX=3702 GN=ALAAT2 PE=1 SV=1	alanine aminotransferase 2, mitochondrial [Eutrema salsugineum]
BnaA07g23120D	chrA07	qAT-A07-1	17448149	17448991	[E]	Amino acid transport and metabolism	Biological Process: response to hypoxia (GO:0001666);; Molecular Function: L-alanine:2-oxoglutarate aminotransferase activity (GO:0004021);; Cellular Component: mitochondrion (GO:0005739);; Biological Process: biosynthetic process (GO:0009058);; Molecular Function: pyridoxal phosphate binding (GO:0030170);; Biological Process: L-alanine catabolic process (GO:0042853);;	K00814|2e-19|aip:107624761|K00814 GPT; alanine transaminase [EC:2.6.1.2]	[E]	Amino acid transport and metabolism	--	Alanine aminotransferase 2, mitochondrial OS=Arabidopsis thaliana OX=3702 GN=ALAAT2 PE=1 SV=1	Aminotransferase, class I/classII [Corchorus capsularis]
BnaA07g23130D	chrA07	qAT-A07-1	17449672	17451326	--	--	--	--|9e-29|brp:103830797|hypothetical protein	--	--	--	--	PREDICTED: uncharacterized protein LOC103830797 [Brassica rapa]
BnaA07g23140D	chrA07	qAT-A07-1	17455480	17457650	--	--	Molecular Function: DNA binding (GO:0003677);; Molecular Function: DNA-binding transcription factor activity (GO:0003700);; Cellular Component: nucleus (GO:0005634);; Biological Process: transcription, DNA-templated (GO:0006351);; Molecular Function: amino acid binding (GO:0016597);;	--|0.0|brp:103830799|hypothetical protein	--	--	Helix-loop-helix DNA-binding domain	Transcription factor bHLH96 OS=Arabidopsis thaliana OX=3702 GN=BHLH96 PE=1 SV=1	transcription factor bHLH96-like [Brassica napus]
BnaA07g23150D	chrA07	qAT-A07-1	17473067	17474963	--	--	Molecular Function: phosphoglycerate dehydrogenase activity (GO:0004617);; Biological Process: L-serine biosynthetic process (GO:0006564);; Cellular Component: chloroplast (GO:0009507);; Molecular Function: amino acid binding (GO:0016597);; Molecular Function: NAD binding (GO:0051287);;	--|0.0|bna:106353766|hypothetical protein	[C]	Energy production and conversion	D-isomer specific 2-hydroxyacid dehydrogenase, NAD binding domain;; D-isomer specific 2-hydroxyacid dehydrogenase, catalytic domain;; S-adenosyl-L-homocysteine hydrolase, NAD binding domain;; Alanine dehydrogenase/PNT, C-terminal domain;; NAD binding domain of 6-phosphogluconate dehydrogenase;; Acetohydroxy acid isomeroreductase, NADPH-binding domain	D-3-phosphoglycerate dehydrogenase 2, chloroplastic OS=Arabidopsis thaliana OX=3702 GN=PGDH2 PE=1 SV=2	uncharacterized protein LOC106353766 isoform X1 [Brassica napus]
BnaA07g23160D	chrA07	qAT-A07-1	17475070	17479173	[S]	Function unknown	--	--|0.0|brp:103830803|hypothetical protein	--	--	Protein kinase domain;; Protein tyrosine kinase;; Leucine rich repeat;; Leucine Rich repeats (2 copies);; Leucine rich repeat N-terminal domain;; Leucine Rich Repeat	Receptor protein-tyrosine kinase CEPR2 OS=Arabidopsis thaliana OX=3702 GN=CEPR2 PE=1 SV=1	PREDICTED: receptor-like protein kinase HSL1 [Brassica rapa]
BnaA07g23170D	chrA07	qAT-A07-1	17487221	17488553	--	--	--	K17784|1e-64|brp:103830805|K17784 MINOS1; mitochondrial inner membrane organizing system protein 1	[S]	Function unknown	Domain of unknown function (DUF543)	--	PREDICTED: MICOS complex subunit Mic10-like [Brassica rapa]
BnaA07g23180D	chrA07	qAT-A07-1	17488896	17491135	--	--	Cellular Component: cytoplasm (GO:0005737);; Cellular Component: plasma membrane (GO:0005886);; Biological Process: transport (GO:0006810);; Biological Process: cell cycle (GO:0007049);; Molecular Function: lipid binding (GO:0008289);; Cellular Component: integral component of membrane (GO:0016021);; Biological Process: cell division (GO:0051301);;	--|0.0|brp:103830806|hypothetical protein	[I]	Lipid transport and metabolism	CRAL/TRIO domain;; CRAL/TRIO, N-terminal domain	Patellin-3 OS=Arabidopsis thaliana OX=3702 GN=PATL3 PE=1 SV=2	PREDICTED: patellin-3-like [Brassica rapa]
BnaA07g23190D	chrA07	qAT-A07-1	17495135	17497626	--	--	Molecular Function: protease binding (GO:0002020);; Cellular Component: vacuole (GO:0005773);; Cellular Component: Golgi apparatus (GO:0005794);; Cellular Component: plasma membrane (GO:0005886);; Biological Process: transport (GO:0006810);; Biological Process: cell cycle (GO:0007049);; Molecular Function: lipid binding (GO:0008289);; Cellular Component: plasmodesma (GO:0009506);; Cellular Compon…	--|0.0|boe:106296926|hypothetical protein	[I]	Lipid transport and metabolism	CRAL/TRIO domain;; CRAL/TRIO, N-terminal domain	Patellin-1 OS=Arabidopsis thaliana OX=3702 GN=PATL1 PE=1 SV=2	PREDICTED: patellin-1-like isoform X1 [Brassica oleracea var. oleracea]
BnaA07g23200D	chrA07	qAT-A07-1	17499261	17501330	[E]	Amino acid transport and metabolism	Molecular Function: transporter activity (GO:0005215);; Biological Process: oligopeptide transport (GO:0006857);; Cellular Component: integral component of membrane (GO:0016021);;	--|0.0|brp:103830812|hypothetical protein	[E]	Amino acid transport and metabolism	POT family;; Major Facilitator Superfamily	Protein NRT1/ PTR FAMILY 5.11 OS=Arabidopsis thaliana OX=3702 GN=NPF5.11 PE=2 SV=1	PREDICTED: protein NRT1/ PTR FAMILY 5.11-like [Brassica rapa]
BnaA07g23210D	chrA07	qAT-A07-1	17502185	17504636	[E]	Amino acid transport and metabolism	Molecular Function: transporter activity (GO:0005215);; Cellular Component: vacuolar membrane (GO:0005774);; Biological Process: response to nematode (GO:0009624);; Cellular Component: integral component of membrane (GO:0016021);;	K14638|0.0|brp:103830811|K14638 SLC15A3_4; solute carrier family 15 (peptide/histidine transporter), member 3/4	[E]	Amino acid transport and metabolism	POT family	Protein NRT1/ PTR FAMILY 5.12 OS=Arabidopsis thaliana OX=3702 GN=NPF5.12 PE=2 SV=1	PREDICTED: protein NRT1/ PTR FAMILY 5.12-like [Brassica rapa]
BnaA07g23220D	chrA07	qAT-A07-1	17506280	17508351	[E]	Amino acid transport and metabolism	Molecular Function: transporter activity (GO:0005215);; Biological Process: oligopeptide transport (GO:0006857);; Cellular Component: integral component of membrane (GO:0016021);;	--|0.0|brp:103830810|hypothetical protein	[E]	Amino acid transport and metabolism	POT family;; Major Facilitator Superfamily	Protein NRT1/ PTR FAMILY 5.11 OS=Arabidopsis thaliana OX=3702 GN=NPF5.11 PE=2 SV=1	PREDICTED: protein NRT1/ PTR FAMILY 5.11-like [Brassica rapa]
BnaA07g23230D	chrA07	qAT-A07-1	17512241	17514689	[E]	Amino acid transport and metabolism	Molecular Function: transporter activity (GO:0005215);; Biological Process: oligopeptide transport (GO:0006857);; Cellular Component: integral component of membrane (GO:0016021);;	--|0.0|brp:103830808|hypothetical protein	[E]	Amino acid transport and metabolism	POT family;; Major Facilitator Superfamily	Protein NRT1/ PTR FAMILY 5.11 OS=Arabidopsis thaliana OX=3702 GN=NPF5.11 PE=2 SV=1	PREDICTED: protein NRT1/ PTR FAMILY 5.11-like [Brassica rapa]
BnaA07g23240D	chrA07	qAT-A07-1	17515419	17516225	[E]	Amino acid transport and metabolism	Molecular Function: transporter activity (GO:0005215);; Biological Process: oligopeptide transport (GO:0006857);; Cellular Component: integral component of membrane (GO:0016021);;	K14638|1e-177|bna:106355837|K14638 SLC15A3_4; solute carrier family 15 (peptide/histidine transporter), member 3/4	[E]	Amino acid transport and metabolism	POT family	Protein NRT1/ PTR FAMILY 5.11 OS=Arabidopsis thaliana OX=3702 GN=NPF5.11 PE=2 SV=1	protein NRT1/ PTR FAMILY 5.11-like [Brassica napus]
BnaA07g23250D	chrA07	qAT-A07-1	17520922	17521376	--	--	Molecular Function: transporter activity (GO:0005215);; Biological Process: oligopeptide transport (GO:0006857);; Cellular Component: integral component of membrane (GO:0016021);;	K14638|7e-63|bna:111198310|K14638 SLC15A3_4; solute carrier family 15 (peptide/histidine transporter), member 3/4	[E]	Amino acid transport and metabolism	--	Protein NRT1/ PTR FAMILY 5.13 OS=Arabidopsis thaliana OX=3702 GN=NPF5.13 PE=2 SV=2	BnaCnng07650D [Brassica napus]
BnaA07g23260D	chrA07	qAT-A07-1	17521456	17523093	[E]	Amino acid transport and metabolism	Molecular Function: transporter activity (GO:0005215);; Biological Process: oligopeptide transport (GO:0006857);; Cellular Component: integral component of membrane (GO:0016021);;	--|0.0|boe:106298406|hypothetical protein	[E]	Amino acid transport and metabolism	POT family;; Major Facilitator Superfamily	Protein NRT1/ PTR FAMILY 5.13 OS=Arabidopsis thaliana OX=3702 GN=NPF5.13 PE=2 SV=2	PREDICTED: protein NRT1/ PTR FAMILY 5.14-like [Brassica oleracea var. oleracea]
BnaA07g23270D	chrA07	qAT-A07-1	17524176	17526291	[R]	General function prediction only	Molecular Function: DNA-binding transcription factor activity (GO:0003700);; Molecular Function: RNA binding (GO:0003723);; Cellular Component: nucleus (GO:0005634);; Cellular Component: nucleolus (GO:0005730);; Biological Process: transcription, DNA-templated (GO:0006351);; Biological Process: multicellular organism development (GO:0007275);; Molecular Function: 5S rRNA binding (GO:0008097);; Mo…	K09191|0.0|boe:106298384|K09191 GTF3A; general transcription factor IIIA	[R]	General function prediction only	Zinc finger, C2H2 type;; C2H2-type zinc finger	Transcription factor IIIA OS=Arabidopsis thaliana OX=3702 GN=TFIIIA PE=1 SV=1	PREDICTED: transcription factor IIIA-like [Brassica oleracea var. oleracea]
BnaA07g23280D	chrA07	qAT-A07-1	17527165	17527664	--	--	Cellular Component: extracellular region (GO:0005576);; Biological Process: killing of cells of other organism (GO:0031640);; Biological Process: defense response to fungus (GO:0050832);;	--|2e-19|rsz:108858666|hypothetical protein	--	--	S locus-related glycoprotein 1 binding pollen coat protein (SLR1-BP)	Putative defensin-like protein 119 OS=Arabidopsis thaliana OX=3702 GN=LCR53 PE=3 SV=1	BnaC04g21940D [Brassica napus]
BnaA07g23290D	chrA07	qAT-A07-1	17530412	17531810	[KR]	--	--	--|1e-179|brp:103830817|hypothetical protein	--	--	Acetyltransferase (GNAT) family;; Acetyltransferase (GNAT) domain	--	PREDICTED: uncharacterized protein LOC103830817 [Brassica rapa]
BnaA07g23300D	chrA07	qAT-A07-1	17532373	17533201	--	--	--	--|4e-62|brp:103830819|hypothetical protein	--	--	--	--	PREDICTED: uncharacterized protein LOC103830819 [Brassica rapa]
BnaA07g23310D	chrA07	qAT-A07-1	17537384	17537989	--	--	--	--|1e-141|brp:103830820|hypothetical protein	--	--	Protein of unknown function (DUF688)	--	PREDICTED: uncharacterized protein LOC103830820 [Brassica rapa]
BnaA07g23320D	chrA07	qAT-A07-1	17547772	17556629	[V]	Defense mechanisms	Molecular Function: ATP binding (GO:0005524);; Cellular Component: plasma membrane (GO:0005886);; Biological Process: response to abscisic acid (GO:0009737);; Cellular Component: integral component of membrane (GO:0016021);; Molecular Function: ATPase activity, coupled to transmembrane movement of substances (GO:0042626);; Biological Process: abscisic acid transport (GO:0080168);;	--|0.0|brp:103830821|hypothetical protein	[Q]	Secondary metabolites biosynthesis, transport and catabolism	ABC-2 type transporter;; ABC transporter	ABC transporter G family member 25 OS=Arabidopsis thaliana OX=3702 GN=ABCG25 PE=2 SV=1	PREDICTED: ABC transporter G family member 25-like [Brassica rapa]
BnaA07g23330D	chrA07	qAT-A07-1	17557349	17559865	[S]	Function unknown	Cellular Component: endoplasmic reticulum (GO:0005783);; Cellular Component: endoplasmic reticulum membrane (GO:0005789);; Cellular Component: integral component of membrane (GO:0016021);;	--|0.0|bna:106432268|hypothetical protein	[S]	Function unknown	SNARE associated Golgi protein	Uncharacterized membrane protein At4g09580 OS=Arabidopsis thaliana OX=3702 GN=At4g09580 PE=1 SV=1	BnaCnng07740D [Brassica napus]
BnaA07g23340D	chrA07	qAT-A07-1	17561474	17562750	--	--	Cellular Component: early endosome (GO:0005769);; Cellular Component: plasma membrane (GO:0005886);; Molecular Function: magnesium ion transmembrane transporter activity (GO:0015095);; Biological Process: magnesium ion transport (GO:0015693);; Cellular Component: membrane (GO:0016020);; Cellular Component: integral component of membrane (GO:0016021);;	K22733|2e-65|ath:AT1G71900|K22733 NIPA; magnesium transporter	[S]	Function unknown	Magnesium transporter NIPA	Probable magnesium transporter NIPA4 OS=Arabidopsis thaliana OX=3702 GN=At1g71900 PE=2 SV=1	magnesium transporter, putative (DUF803) [Arabidopsis thaliana]
BnaA07g23350D	chrA07	qAT-A07-1	17563832	17566282	[GEPR]	--	Cellular Component: vacuole (GO:0005773);; Cellular Component: vacuolar membrane (GO:0005774);; Cellular Component: plasma membrane (GO:0005886);; Cellular Component: integral component of plasma membrane (GO:0005887);; Biological Process: sucrose metabolic process (GO:0005985);; Molecular Function: sucrose:proton symporter activity (GO:0008506);; Cellular Component: plasmodesma (GO:0009506);; Bi…	K15378|0.0|brp:103830824|K15378 SLC45A1_2_4; solute carrier family 45, member 1/2/4	[G]	Carbohydrate transport and metabolism	MFS/sugar transport protein	Sucrose transport protein SUC1 OS=Arabidopsis thaliana OX=3702 GN=SUC1 PE=1 SV=1	sucrose transporter [Brassica napus]
BnaA07g23360D	chrA07	qAT-A07-1	17599781	17600813	--	--	--	--|5e-66|brp:103830825|hypothetical protein	--	--	--	--	PREDICTED: uncharacterized protein LOC103830825 [Brassica rapa]
BnaA07g23370D	chrA07	qAT-A07-1	17601910	17603979	[Q]	Secondary metabolites biosynthesis, transport and catabolism	Molecular Function: monooxygenase activity (GO:0004497);; Molecular Function: iron ion binding (GO:0005506);; Cellular Component: integral component of membrane (GO:0016021);; Molecular Function: oxidoreductase activity, acting on paired donors, with incorporation or reduction of molecular oxygen (GO:0016705);; Molecular Function: heme binding (GO:0020037);;	K20660|0.0|brp:103830826|K20660 CYP709; cytochrome P450 family 709	[QI]	--	Cytochrome P450	Cytochrome P450 709B1 OS=Arabidopsis thaliana OX=3702 GN=CYP709B1 PE=2 SV=1	PREDICTED: LOW QUALITY PROTEIN: cytochrome P450 709B1 [Brassica rapa]
BnaA07g23380D	chrA07	qAT-A07-1	17605925	17607995	[R]	General function prediction only	Cellular Component: histone deacetylase complex (GO:0000118);; Molecular Function: transcription corepressor activity (GO:0003714);; Cellular Component: nucleus (GO:0005634);; Biological Process: transcription, DNA-templated (GO:0006351);; Biological Process: regulation of transcription by RNA polymerase II (GO:0006357);; Biological Process: response to cold (GO:0009409);; Biological Process: his…	--|0.0|brp:103830828|hypothetical protein	[S]	Function unknown	WD domain, G-beta repeat;; Anaphase-promoting complex subunit 4 WD40 domain;; WD40-like domain;; Eukaryotic translation initiation factor eIF2A	WD40 repeat-containing protein HOS15 OS=Arabidopsis thaliana OX=3702 GN=HOS15 PE=2 SV=1	BnaCnng07800D [Brassica napus]
BnaA07g23390D	chrA07	qAT-A07-1	17608650	17612285	[RTKL]	--	Molecular Function: transmembrane receptor protein serine/threonine kinase activity (GO:0004675);; Molecular Function: transmembrane receptor protein tyrosine kinase activity (GO:0004714);; Molecular Function: ATP binding (GO:0005524);; Cellular Component: endoplasmic reticulum membrane (GO:0005789);; Cellular Component: plasma membrane (GO:0005886);; Biological Process: protein phosphorylation (…	K13418|0.0|boe:106296659|K13418 SERK1; somatic embryogenesis receptor kinase 1 [EC:2.7.10.1 2.7.11.1]	--	--	Protein kinase domain;; Protein tyrosine kinase;; Leucine Rich repeats (2 copies);; Leucine rich repeat;; Leucine rich repeat N-terminal domain;; Leucine Rich Repeat;; ABC1 family	Somatic embryogenesis receptor kinase 1 OS=Arabidopsis thaliana OX=3702 GN=SERK1 PE=1 SV=2	PREDICTED: somatic embryogenesis receptor kinase 1 isoform X2 [Brassica oleracea var. oleracea]
BnaA07g23400D	chrA07	qAT-A07-1	17615548	17622685	[U]	Intracellular trafficking, secretion, and vesicular transport	Cellular Component: exocyst (GO:0000145);; Molecular Function: SNARE binding (GO:0000149);; Cellular Component: extracellular region (GO:0005576);; Cellular Component: cell wall (GO:0005618);; Cellular Component: cytosol (GO:0005829);; Cellular Component: cytoskeleton (GO:0005856);; Cellular Component: plasma membrane (GO:0005886);; Biological Process: exocytosis (GO:0006887);; Cellular Component…	K06110|0.0|brp:103830830|K06110 EXOC3; exocyst complex component 3	[U]	Intracellular trafficking, secretion, and vesicular transport	Exocyst complex component Sec6	Exocyst complex component SEC6 OS=Arabidopsis thaliana OX=3702 GN=SEC6 PE=1 SV=1	PREDICTED: exocyst complex component SEC6-like [Brassica rapa]
BnaA07g23410D	chrA07	qAT-A07-1	17624755	17627805	[R]	General function prediction only	Molecular Function: nucleotide binding (GO:0000166);; Molecular Function: mRNA binding (GO:0003729);; Cellular Component: mRNA cleavage and polyadenylation specificity factor complex (GO:0005847);; Biological Process: gene silencing by RNA (GO:0031047);; Biological Process: RNA 3'-end processing (GO:0031123);; Biological Process: antisense RNA metabolic process (GO:0042868);; Biological Process: …	K14407|0.0|bna:106353747|K14407 CSTF2; cleavage stimulation factor subunit 2	[A]	RNA processing and modification	RNA recognition motif. (a.k.a. RRM, RBD, or RNP domain);; Hinge domain of cleavage stimulation factor subunit 2;; Transcription termination and cleavage factor C-terminal	Cleavage stimulating factor 64 OS=Arabidopsis thaliana OX=3702 GN=CSTF64 PE=1 SV=1	cleavage stimulating factor 64-like isoform X1 [Brassica napus]
BnaA07g23420D	chrA07	qAT-A07-1	17628066	17629324	--	--	--	--|1e-143|bna:106353748|hypothetical protein	--	--	--	--	uncharacterized protein BNAA07G23420D [Brassica napus]
BnaA07g23430D	chrA07	qAT-A07-1	17630280	17633255	[R]	General function prediction only	Molecular Function: nucleotide binding (GO:0000166);; Molecular Function: RNA binding (GO:0003723);; Cellular Component: nucleus (GO:0005634);; Cellular Component: cytoplasm (GO:0005737);; Biological Process: regulation of translation (GO:0006417);;	K13126|0.0|bna:106357041|K13126 PABPC; polyadenylate-binding protein	[AJ]	--	RNA recognition motif. (a.k.a. RRM, RBD, or RNP domain);; Poly-adenylate binding protein, unique domain;; RNA recognition motif. (a.k.a. RRM, RBD, or RNP domain);; Occluded RNA-recognition motif	Polyadenylate-binding protein 5 OS=Arabidopsis thaliana OX=3702 GN=PAB5 PE=1 SV=3	polyadenylate-binding protein 5-like [Brassica napus]
BnaA07g23440D	chrA07	qAT-A07-1	17649625	17653099	--	--	Molecular Function: phosphatidylinositol-4,5-bisphosphate 5-phosphatase activity (GO:0004439);; Molecular Function: phosphatidylinositol-3,4,5-trisphosphate 5-phosphatase activity (GO:0034485);; Biological Process: phosphatidylinositol dephosphorylation (GO:0046856);;	--|0.0|bna:111213628|hypothetical protein	[U]	Intracellular trafficking, secretion, and vesicular transport	Endonuclease/Exonuclease/phosphatase family	Type IV inositol polyphosphate 5-phosphatase 3 OS=Arabidopsis thaliana OX=3702 GN=IP5P3 PE=1 SV=1	type IV inositol polyphosphate 5-phosphatase 3-like [Brassica napus]
BnaA07g23450D	chrA07	qAT-A07-1	17655980	17658402	--	--	Molecular Function: peroxidase activity (GO:0004601);; Cellular Component: extracellular region (GO:0005576);; Cellular Component: cell wall (GO:0005618);; Cellular Component: vacuole (GO:0005773);; Biological Process: response to oxidative stress (GO:0006979);; Cellular Component: plant-type cell wall (GO:0009505);; Cellular Component: plasmodesma (GO:0009506);; Biological Process: plant-type ce…	K00430|0.0|brp:103830836|K00430 E1.11.1.7; peroxidase [EC:1.11.1.7]	--	--	Peroxidase	Peroxidase 12 OS=Arabidopsis thaliana OX=3702 GN=PER12 PE=1 SV=1	PREDICTED: peroxidase 12-like [Brassica rapa]
BnaA07g23460D	chrA07	qAT-A07-1	17672495	17674787	--	--	Cellular Component: extracellular region (GO:0005576);; Biological Process: lipid catabolic process (GO:0016042);; Molecular Function: hydrolase activity, acting on ester bonds (GO:0016788);;	--|0.0|brp:103830842|hypothetical protein	--	--	GDSL-like Lipase/Acylhydrolase	GDSL esterase/lipase At1g71691 OS=Arabidopsis thaliana OX=3702 GN=At1g71691 PE=2 SV=1	PREDICTED: GDSL esterase/lipase At1g71691 [Brassica rapa]
BnaA07g23470D	chrA07	qAT-A07-1	17675664	17677958	[RTKL]	--	Molecular Function: cyclin-dependent protein serine/threonine kinase activity (GO:0004693);; Molecular Function: ATP binding (GO:0005524);; Cellular Component: nucleus (GO:0005634);; Biological Process: protein phosphorylation (GO:0006468);;	K08819|0.0|boe:106299178|K08819 CDK12_13; cyclin-dependent kinase 12/13 [EC:2.7.11.22 2.7.11.23]	[D]	Cell cycle control, cell division, chromosome partitioning	Protein kinase domain;; Protein tyrosine kinase	Probable serine/threonine-protein kinase At1g09600 OS=Arabidopsis thaliana OX=3702 GN=At1g09600 PE=3 SV=1	PREDICTED: probable serine/threonine-protein kinase At1g09600 [Brassica oleracea var. oleracea]
BnaA07g23480D	chrA07	qAT-A07-1	17679077	17681114	--	--	Molecular Function: RNA binding (GO:0003723);; Molecular Function: endonuclease activity (GO:0004519);; Biological Process: RNA modification (GO:0009451);; Cellular Component: intracellular membrane-bounded organelle (GO:0043231);;	--|0.0|brp:103830844|hypothetical protein	[R]	General function prediction only	PPR repeat family;; PPR repeat;; PPR repeat;; Pentatricopeptide repeat domain;; Pentacotripeptide-repeat region of PRORP	Pentatricopeptide repeat-containing protein At1g71490 OS=Arabidopsis thaliana OX=3702 GN=PCMP-E67 PE=2 SV=1	PREDICTED: pentatricopeptide repeat-containing protein At1g71490 [Brassica rapa]
BnaA07g23490D	chrA07	qAT-A07-1	17681939	17683274	--	--	--	--|1e-139|brp:103830847|hypothetical protein	--	--	SnoaL-like domain;; Nuclear transport factor 2 (NTF2) domain	--	PREDICTED: uncharacterized protein LOC103830847 [Brassica rapa]
BnaA07g23500D	chrA07	qAT-A07-1	17687652	17688182	--	--	Molecular Function: DNA binding (GO:0003677);; Molecular Function: DNA-binding transcription factor activity (GO:0003700);; Cellular Component: nucleus (GO:0005634);; Biological Process: transcription, DNA-templated (GO:0006351);; Biological Process: ethylene-activated signaling pathway (GO:0009873);;	--|1e-128|bna:106357034|hypothetical protein	--	--	AP2 domain	Ethylene-responsive transcription factor ERF021 OS=Arabidopsis thaliana OX=3702 GN=ERF021 PE=2 SV=1	ethylene-responsive transcription factor ERF021 [Brassica napus]
BnaA07g23510D	chrA07	qAT-A07-1	17693992	17694759	--	--	Molecular Function: GTP binding (GO:0005525);; Cellular Component: plastid (GO:0009536);; Cellular Component: chloroplast outer membrane (GO:0009707);; Cellular Component: integral component of membrane (GO:0016021);; Molecular Function: hydrolase activity, acting on acid anhydrides (GO:0016817);; Biological Process: protein targeting to chloroplast (GO:0045036);; Molecular Function: metal ion bi…	--|1e-122|bna:106440806|hypothetical protein	--	--	--	Translocase of chloroplast 120, chloroplastic OS=Arabidopsis thaliana OX=3702 GN=TOC120 PE=1 SV=1	translocase of chloroplast 120, chloroplastic-like isoform X1 [Brassica napus]
BnaA07g23520D	chrA07	qAT-A07-1	17697914	17700347	[S]	Function unknown	--	--|0.0|brp:103830849|hypothetical protein	[R]	General function prediction only	Leucine rich repeat;; Leucine Rich repeats (2 copies);; Leucine Rich Repeat;; Leucine rich repeat N-terminal domain	Receptor-like protein 11 OS=Arabidopsis thaliana OX=3702 GN=RLP11 PE=3 SV=1	PREDICTED: receptor-like protein 12 [Brassica rapa]
BnaA07g23530D	chrA07	qAT-A07-1	17701985	17704498	[S]	Function unknown	--	--|0.0|brp:103830850|hypothetical protein	[R]	General function prediction only	Leucine rich repeat;; Leucine Rich repeats (2 copies);; Leucine Rich Repeat;; Leucine Rich repeat;; Leucine rich repeat N-terminal domain	Receptor-like protein 11 OS=Arabidopsis thaliana OX=3702 GN=RLP11 PE=3 SV=1	PREDICTED: receptor-like protein 12 [Brassica rapa]
BnaA07g23540D	chrA07	qAT-A07-1	17706587	17708195	--	--	Molecular Function: structural constituent of cell wall (GO:0005199);; Cellular Component: extracellular region (GO:0005576);; Cellular Component: cell wall (GO:0005618);; Cellular Component: plasmodesma (GO:0009506);; Biological Process: cell wall organization (GO:0071555);;	K22985|0.0|brp:103830851|K22985 GPR107; G protein-coupled receptor 107	[T]	Signal transduction mechanisms	Lung seven transmembrane receptor;; Rhodopsin-like GPCR transmembrane domain	Leucine-rich repeat extensin-like protein 5 OS=Arabidopsis thaliana OX=3702 GN=LRX5 PE=2 SV=2	PREDICTED: protein GPR107-like [Brassica rapa]
BnaA07g23550D	chrA07	qAT-A07-1	17709126	17710060	--	--	--	--|1e-43|boe:106299072|hypothetical protein	[R]	General function prediction only	--	Receptor-like protein 11 OS=Arabidopsis thaliana OX=3702 GN=RLP11 PE=3 SV=1	hypothetical protein ARALYDRAFT_476270 [Arabidopsis lyrata subsp. lyrata]
BnaA07g23560D	chrA07	qAT-A07-1	17712648	17719500	[E]	Amino acid transport and metabolism	Molecular Function: glycine hydroxymethyltransferase activity (GO:0004372);; Cellular Component: mitochondrion (GO:0005739);; Biological Process: glycine metabolic process (GO:0006544);; Biological Process: L-serine metabolic process (GO:0006563);; Molecular Function: pyridoxal phosphate binding (GO:0030170);; Biological Process: tetrahydrofolate interconversion (GO:0035999);;	K00600|0.0|brp:103830855|K00600 glyA; glycine hydroxymethyltransferase [EC:2.1.2.1]	[E]	Amino acid transport and metabolism	Serine hydroxymethyltransferase;; Sad1 / UNC-like C-terminal;; Muskelin N-terminus	Serine hydroxymethyltransferase 2, mitochondrial OS=Arabidopsis thaliana OX=3702 GN=SHM2 PE=1 SV=2	PREDICTED: serine hydroxymethyltransferase 2, mitochondrial-like [Brassica rapa]
BnaA07g23570D	chrA07	qAT-A07-1	17719609	17722679	[FJ]	--	--	K15442|0.0|bna:106352242|K15442 TAD3; tRNA-specific adenosine deaminase 3	[A]	RNA processing and modification	Cytidine and deoxycytidylate deaminase zinc-binding region	tRNA-specific adenosine deaminase TAD3 OS=Arabidopsis thaliana OX=3702 GN=TAD3 PE=1 SV=1	probable inactive tRNA-specific adenosine deaminase-like protein 3 [Brassica napus]
BnaA07g23580D	chrA07	qAT-A07-1	17722949	17723981	--	--	Biological Process: Group II intron splicing (GO:0000373);; Biological Process: double-strand break repair via homologous recombination (GO:0000724);; Molecular Function: double-stranded DNA binding (GO:0003690);; Molecular Function: single-stranded DNA binding (GO:0003697);; Cellular Component: nucleus (GO:0005634);; Cellular Component: mitochondrion (GO:0005739);; Biological Process: DNA repair…	--|1e-121|bna:106352261|hypothetical protein	--	--	--	DNA repair RAD52-like protein 1, mitochondrial OS=Arabidopsis thaliana OX=3702 GN=RAD52-1 PE=1 SV=1	DNA repair RAD52-like protein 1, mitochondrial [Brassica napus]
BnaA07g23590D	chrA07	qAT-A07-1	17724124	17725668	--	--	Cellular Component: extracellular region (GO:0005576);; Biological Process: lipid catabolic process (GO:0016042);; Molecular Function: lipase activity (GO:0016298);;	--|0.0|brp:103830857|hypothetical protein	--	--	GDSL-like Lipase/Acylhydrolase	GDSL esterase/lipase At1g71250 OS=Arabidopsis thaliana OX=3702 GN=At1g71250 PE=2 SV=1	PREDICTED: GDSL esterase/lipase At1g71250-like [Brassica rapa]
BnaA07g23600D	chrA07	qAT-A07-1	17725866	17727290	--	--	Cellular Component: extracellular region (GO:0005576);; Biological Process: lipid catabolic process (GO:0016042);; Molecular Function: lipase activity (GO:0016298);;	--|0.0|brp:103830857|hypothetical protein	--	--	GDSL-like Lipase/Acylhydrolase	GDSL esterase/lipase At1g71250 OS=Arabidopsis thaliana OX=3702 GN=At1g71250 PE=2 SV=1	PREDICTED: GDSL esterase/lipase At1g71250-like [Brassica rapa]
BnaA07g23610D	chrA07	qAT-A07-1	17728506	17732123	--	--	Biological Process: cell fate specification (GO:0001708);; Cellular Component: nucleus (GO:0005634);; Biological Process: embryonic pattern specification (GO:0009880);; Molecular Function: metal ion binding (GO:0046872);; Biological Process: embryonic meristem initiation (GO:0090421);;	--|0.0|bna:106353726|hypothetical protein	--	--	Coiled-coil region of Oberon;; PHD - plant homeodomain finger protein	Protein OBERON 4 OS=Arabidopsis thaliana OX=3702 GN=OBE4 PE=1 SV=2	protein OBERON 4-like [Brassica napus]
BnaA07g23620D	chrA07	qAT-A07-1	17733685	17735293	--	--	--	--|0.0|bna:106353724|hypothetical protein	--	--	--	--	BnaCnng17070D [Brassica napus]
BnaA07g23630D	chrA07	qAT-A07-1	17735853	17737208	--	--	Biological Process: fatty acid biosynthetic process (GO:0006633);; Cellular Component: integral component of membrane (GO:0016021);; Molecular Function: 3-oxo-arachidoyl-CoA synthase activity (GO:0102336);; Molecular Function: 3-oxo-cerotoyl-CoA synthase activity (GO:0102337);; Molecular Function: 3-oxo-lignoceronyl-CoA synthase activity (GO:0102338);;	K15397|0.0|bna:106357031|K15397 KCS; 3-ketoacyl-CoA synthase [EC:2.3.1.199]	--	--	FAE1/Type III polyketide synthase-like protein;; 3-Oxoacyl-[acyl-carrier-protein (ACP)] synthase III C terminal;; Chalcone and stilbene synthases, C-terminal domain;; Chalcone and stilbene synthases, N-terminal domain	3-ketoacyl-CoA synthase 7 OS=Arabidopsis thaliana OX=3702 GN=KCS7 PE=2 SV=1	3-ketoacyl-CoA synthase 7 [Brassica napus]
BnaA07g23640D	chrA07	qAT-A07-1	17737370	17739348	[V]	Defense mechanisms	Cellular Component: vacuolar membrane (GO:0005774);; Molecular Function: drug transmembrane transporter activity (GO:0015238);; Molecular Function: antiporter activity (GO:0015297);; Cellular Component: integral component of membrane (GO:0016021);;	K03327|0.0|bna:106357030|K03327 TC.MATE; multidrug resistance protein, MATE family	[R]	General function prediction only	MatE	Protein DETOXIFICATION 14 OS=Arabidopsis thaliana OX=3702 GN=DTX14 PE=1 SV=1	protein DETOXIFICATION 14-like [Brassica napus]
BnaA07g23650D	chrA07	qAT-A07-1	17743299	17743947	--	--	Molecular Function: DNA-binding transcription factor activity (GO:0003700);; Cellular Component: nucleus (GO:0005634);; Biological Process: transcription, DNA-templated (GO:0006351);; Biological Process: ethylene-activated signaling pathway (GO:0009873);; Molecular Function: sequence-specific DNA binding (GO:0043565);;	--|1e-113|brp:103830865|hypothetical protein	--	--	AP2 domain	Ethylene-responsive transcription factor ERF070 OS=Arabidopsis thaliana OX=3702 GN=ERF070 PE=1 SV=1	PREDICTED: ethylene-responsive transcription factor ERF070-like [Brassica rapa]
BnaA07g23660D	chrA07	qAT-A07-1	17746247	17747888	--	--	Cellular Component: Golgi membrane (GO:0000139);; Cellular Component: Golgi apparatus (GO:0005794);; Molecular Function: acetylglucosaminyltransferase activity (GO:0008375);; Molecular Function: glucuronosyltransferase activity (GO:0015020);; Cellular Component: integral component of membrane (GO:0016021);; Biological Process: cell growth (GO:0016049);;	--|0.0|bna:106353722|hypothetical protein	[G]	Carbohydrate transport and metabolism	Core-2/I-Branching enzyme	Beta-glucuronosyltransferase GlcAT14A OS=Arabidopsis thaliana OX=3702 GN=GLCAT14A PE=2 SV=1	beta-glucuronosyltransferase GlcAT14A-like [Brassica napus]
BnaA07g23670D	chrA07	qAT-A07-1	17762254	17765694	[R]	General function prediction only	Cellular Component: endoplasmic reticulum (GO:0005783);; Cellular Component: plasma membrane (GO:0005886);; Biological Process: response to light stimulus (GO:0009416);; Biological Process: tropism (GO:0009606);; Biological Process: gravitropism (GO:0009630);; Biological Process: auxin-activated signaling pathway (GO:0009734);; Biological Process: auxin polar transport (GO:0009926);; Biological P…	K13947|0.0|brp:103830868|K13947 PIN; auxin efflux carrier family	--	--	Membrane transport protein	Auxin efflux carrier component 3 OS=Arabidopsis thaliana OX=3702 GN=PIN3 PE=1 SV=1	BnaC06g24400D [Brassica napus]
BnaA07g23680D	chrA07	qAT-A07-1	17771943	17773010	--	--	Biological Process: defense response (GO:0006952);; Biological Process: response to biotic stimulus (GO:0009607);;	--|1e-111|bna:106357067|hypothetical protein	--	--	Pathogenesis-related protein Bet v I family;; Polyketide cyclase / dehydrase and lipid transport	MLP-like protein 34 OS=Arabidopsis thaliana OX=3702 GN=MLP34 PE=2 SV=1	BnaC06g24430D [Brassica napus]
BnaA07g23690D	chrA07	qAT-A07-1	17775584	17777903	--	--	Molecular Function: GTPase activator activity (GO:0005096);; Molecular Function: phospholipid binding (GO:0005543);; Cellular Component: nucleus (GO:0005634);; Cellular Component: plasma membrane (GO:0005886);; Biological Process: abscisic acid-activated signaling pathway (GO:0009738);; Biological Process: positive regulation of abscisic acid-activated signaling pathway (GO:0009789);; Biological …	--|6e-46|rsz:108832738|hypothetical protein	[R]	General function prediction only	--	Protein C2-DOMAIN ABA-RELATED 9 OS=Arabidopsis thaliana OX=3702 GN=CAR9 PE=2 SV=1	BnaC06g24460D [Brassica napus]
BnaA07g23700D	chrA07	qAT-A07-1	17788594	17789309	--	--	--	--|4e-99|bna:106353803|hypothetical protein	[R]	General function prediction only	--	Uncharacterized protein At4g22758 OS=Arabidopsis thaliana OX=3702 GN=At4g22758 PE=2 SV=1	uncharacterized protein At4g22758 [Brassica napus]
BnaA07g23710D	chrA07	qAT-A07-1	17790292	17791276	--	--	--	--|1e-41|rsz:108843048|hypothetical protein	[S]	Function unknown	--	--	PREDICTED: transmembrane protein 214 [Raphanus sativus]
BnaA07g23720D	chrA07	qAT-A07-1	17800440	17802295	[RTKL]	--	Molecular Function: protein serine/threonine kinase activity (GO:0004674);; Molecular Function: ATP binding (GO:0005524);; Cellular Component: plasma membrane (GO:0005886);; Biological Process: protein phosphorylation (GO:0006468);;	--|0.0|brp:103830873|hypothetical protein	[T]	Signal transduction mechanisms	Protein tyrosine kinase;; Protein kinase domain	Putative receptor-like protein kinase At4g00960 OS=Arabidopsis thaliana OX=3702 GN=At4g00960 PE=3 SV=2	PREDICTED: putative receptor-like protein kinase At4g00960 [Brassica rapa]
BnaA07g23730D	chrA07	qAT-A07-1	17807007	17807642	--	--	Molecular Function: enzyme inhibitor activity (GO:0004857);;	--|1e-153|brp:103830874|hypothetical protein	--	--	Plant invertase/pectin methylesterase inhibitor	21 kDa protein OS=Daucus carota OX=4039 PE=2 SV=1	PREDICTED: 21 kDa protein-like [Brassica rapa]
BnaA07g23740D	chrA07	qAT-A07-1	17811233	17815174	--	--	Cellular Component: extracellular region (GO:0005576);; Molecular Function: cellulase activity (GO:0008810);; Cellular Component: chloroplast (GO:0009507);; Biological Process: cellulose catabolic process (GO:0030245);; Biological Process: cell wall modification involved in multidimensional cell growth (GO:0042547);;	K01179|0.0|boe:106296254|K01179 E3.2.1.4; endoglucanase [EC:3.2.1.4]	--	--	Glycosyl hydrolase family 9	Endoglucanase 8 OS=Arabidopsis thaliana OX=3702 GN=CEL1 PE=2 SV=1	endoglucanase 8 [Brassica napus]
BnaA07g23750D	chrA07	qAT-A07-1	17815621	17817074	--	--	Molecular Function: transcription corepressor activity (GO:0003714);; Cellular Component: nucleus (GO:0005634);; Biological Process: transcription, DNA-templated (GO:0006351);; Biological Process: regulation of transcription, DNA-templated (GO:0006355);; Biological Process: defense response (GO:0006952);; Biological Process: response to wounding (GO:0009611);; Biological Process: response to jasm…	K13464|1e-152|bna:106353800|K13464 JAZ; jasmonate ZIM domain-containing protein	--	--	tify domain;; Divergent CCT motif	Protein TIFY 7 OS=Arabidopsis thaliana OX=3702 GN=TIFY7 PE=1 SV=2	protein TIFY 7 [Brassica napus]
BnaA07g23760D	chrA07	qAT-A07-1	17818286	17824194	--	--	Cellular Component: lipid droplet (GO:0005811);; Biological Process: response to abscisic acid (GO:0009737);; Biological Process: drought recovery (GO:0009819);; Molecular Function: metal ion binding (GO:0046872);; Molecular Function: plant seed peroxidase activity (GO:1990137);;	K17991|1e-140|bna:106357064|K17991 PXG; peroxygenase [EC:1.11.2.3]	--	--	Caleosin related protein	Probable peroxygenase 4 OS=Arabidopsis thaliana OX=3702 GN=PXG4 PE=1 SV=1	probable peroxygenase 4 [Brassica napus]
BnaA07g23770D	chrA07	qAT-A07-1	17825650	17827542	[R]	General function prediction only	--	K14831|0.0|bna:106353799|K14831 MAK16; protein MAK16	[A]	RNA processing and modification	Ribosomal L28e protein family;; Mak16 protein C-terminal region	Acidic leucine-rich nuclear phosphoprotein 32-related protein 2 OS=Oryza sativa subsp. japonica OX=39947 GN=Os03g0668900 PE=2 SV=1	protein mak16 [Brassica napus]
BnaA07g23780D	chrA07	qAT-A07-1	17827852	17832332	[V]	Defense mechanisms	Molecular Function: transporter activity (GO:0005215);; Molecular Function: ATP binding (GO:0005524);; Cellular Component: chloroplast (GO:0009507);; Cellular Component: chloroplast envelope (GO:0009941);; Cellular Component: integral component of membrane (GO:0016021);; Cellular Component: chloroplast membrane (GO:0031969);; Molecular Function: ATPase activity, coupled to transmembrane movement …	--|0.0|bna:106353797|hypothetical protein	[U]	Intracellular trafficking, secretion, and vesicular transport	ABC transporter transmembrane region;; ABC transporter	ABC transporter B family member 26, chloroplastic OS=Arabidopsis thaliana OX=3702 GN=ABCB26 PE=1 SV=1	BnaC06g24610D [Brassica napus]
BnaA07g23790D	chrA07	qAT-A07-1	17832606	17833325	[J]	Translation, ribosomal structure and biogenesis	Molecular Function: structural constituent of ribosome (GO:0003735);; Cellular Component: cytosol (GO:0005829);; Biological Process: translation (GO:0006412);; Cellular Component: plasmodesma (GO:0009506);; Cellular Component: membrane (GO:0016020);; Cellular Component: cytosolic large ribosomal subunit (GO:0022625);; Cellular Component: cytosolic ribosome (GO:0022626);;	K02900|3e-60|brp:103830880|K02900 RP-L27Ae; large subunit ribosomal protein L27Ae	[J]	Translation, ribosomal structure and biogenesis	Ribosomal proteins 50S-L15, 50S-L18e, 60S-L27A	60S ribosomal protein L27a-3 OS=Arabidopsis thaliana OX=3702 GN=RPL27AC PE=2 SV=2	BnaA07g10030D [Brassica napus]
BnaA07g23800D	chrA07	qAT-A07-1	17834637	17836139	--	--	Cellular Component: nucleus (GO:0005634);; Cellular Component: plasma membrane (GO:0005886);; Biological Process: regulation of transcription, DNA-templated (GO:0006355);; Molecular Function: lipid binding (GO:0008289);; Molecular Function: chloroplast targeting sequence binding (GO:0030941);; Cellular Component: integral component of chloroplast outer membrane (GO:0031359);; Biological Process: …	--|1e-119|brp:103831460|hypothetical protein	[R]	General function prediction only	--	Ankyrin repeat domain-containing protein 2B OS=Arabidopsis thaliana OX=3702 GN=AKR2B PE=1 SV=1	ankyrin repeat domain-containing protein 2B-like [Brassica napus]
BnaA07g23810D	chrA07	qAT-A07-1	17836928	17837959	--	--	Biological Process: response to toxic substance (GO:0009636);; Molecular Function: O-malonyltransferase activity (GO:0050736);;	--|0.0|bna:106353794|hypothetical protein	--	--	Transferase family	Phenolic glucoside malonyltransferase 2 OS=Arabidopsis thaliana OX=3702 GN=PMAT2 PE=1 SV=1	phenolic glucoside malonyltransferase 2-like [Brassica napus]
BnaA07g23820D	chrA07	qAT-A07-1	17838178	17838285	--	--	Biological Process: response to toxic substance (GO:0009636);; Molecular Function: O-malonyltransferase activity (GO:0050736);;	--|7e-16|bna:106353794|hypothetical protein	--	--	--	Phenolic glucoside malonyltransferase 2 OS=Arabidopsis thaliana OX=3702 GN=PMAT2 PE=1 SV=1	BnaC06g24640D [Brassica napus]
BnaA07g23830D	chrA07	qAT-A07-1	17839563	17840598	[R]	General function prediction only	Molecular Function: GTP binding (GO:0005525);; Cellular Component: vacuole (GO:0005773);; Cellular Component: Golgi apparatus (GO:0005794);; Cellular Component: plasma membrane (GO:0005886);; Biological Process: small GTPase mediated signal transduction (GO:0007264);; Biological Process: protein transport (GO:0015031);; Molecular Function: phospholipase activator activity (GO:0016004);; Biologica…	K07937|1e-128|brp:103830882|K07937 ARF1; ADP-ribosylation factor 1	[U]	Intracellular trafficking, secretion, and vesicular transport	ADP-ribosylation factor family;; Ras of Complex, Roc, domain of DAPkinase;; Signal recognition particle receptor beta subunit;; Ras family;; Gtr1/RagA G protein conserved region;; 50S ribosome-binding GTPase	ADP-ribosylation factor 2-B OS=Arabidopsis thaliana OX=3702 GN=ARF2-B PE=2 SV=1	PREDICTED: ADP-ribosylation factor 2-B-like [Brassica rapa]
BnaA07g23840D	chrA07	qAT-A07-1	17841669	17842150
BnaA07g23850D	chrA07	qAT-A07-1	17852829	17855027	--	--	Cellular Component: cell wall (GO:0005618);; Cellular Component: apoplast (GO:0048046);;	--|0.0|bna:106353791|hypothetical protein	--	--	BURP domain	Polygalacturonase 1 beta-like protein 3 OS=Arabidopsis thaliana OX=3702 GN=PGL3 PE=2 SV=2	polygalacturonase 1 beta-like protein 3 [Brassica napus]
BnaA07g23860D	chrA07	qAT-A07-1	17859855	17860721	--	--	Biological Process: karyogamy (GO:0000741);; Cellular Component: mitochondrion (GO:0005739);; Cellular Component: chloroplast (GO:0009507);; Biological Process: polar nucleus fusion (GO:0010197);;	--|1e-65|bna:106357063|hypothetical protein	--	--	--	Protein NUCLEAR FUSION DEFECTIVE 6, chloroplastic/mitochondrial OS=Arabidopsis thaliana OX=3702 GN=NFD6 PE=3 SV=1	protein NUCLEAR FUSION DEFECTIVE 6, chloroplastic/mitochondrial [Brassica napus]
BnaA07g23870D	chrA07	qAT-A07-1	17863767	17866357	[S]	Function unknown	--	--|0.0|brp:103830885|hypothetical protein	--	--	NHL repeat	Protein SUPPRESSOR OF QUENCHING 1, chloroplastic OS=Arabidopsis thaliana OX=3702 GN=SOQ1 PE=1 SV=1	PREDICTED: uncharacterized protein LOC103830885 [Brassica rapa]
BnaA07g23880D	chrA07	qAT-A07-1	17868195	17868443	--	--	--	--|1e-51|brp:103830886|hypothetical protein	--	--	--	--	PREDICTED: uncharacterized protein LOC103830886 [Brassica rapa]
BnaA07g23890D	chrA07	qAT-A07-1	17875718	17878286	--	--	Cellular Component: plasma membrane (GO:0005886);; Biological Process: transport (GO:0006810);; Cellular Component: integral component of membrane (GO:0016021);; Molecular Function: transmembrane transporter activity (GO:0022857);;	--|0.0|brp:103830889|hypothetical protein	--	--	EamA-like transporter family	WAT1-related protein At1g70260 OS=Arabidopsis thaliana OX=3702 GN=At1g70260 PE=2 SV=1	PREDICTED: WAT1-related protein At1g70260 isoform X1 [Brassica rapa]
BnaA07g23900D	chrA07	qAT-A07-1	17880850	17881345	--	--	Cellular Component: Golgi membrane (GO:0000139);; Cellular Component: Golgi apparatus (GO:0005794);; Biological Process: xyloglucan metabolic process (GO:0010411);; Cellular Component: integral component of membrane (GO:0016021);; Molecular Function: O-acetyltransferase activity (GO:0016413);;	--|5e-66|brp:103830887|hypothetical protein	--	--	GDSL/SGNH-like Acyl-Esterase family found in Pmr5 and Cas1p	Protein ALTERED XYLOGLUCAN 4 OS=Arabidopsis thaliana OX=3702 GN=AXY4 PE=1 SV=1	PREDICTED: protein ALTERED XYLOGLUCAN 4-like isoform X3 [Brassica rapa]
BnaA07g23910D	chrA07	qAT-A07-1	17881453	17882333	--	--	Cellular Component: Golgi membrane (GO:0000139);; Cellular Component: Golgi apparatus (GO:0005794);; Biological Process: xyloglucan metabolic process (GO:0010411);; Cellular Component: integral component of membrane (GO:0016021);; Molecular Function: O-acetyltransferase activity (GO:0016413);;	--|0.0|brp:103830887|hypothetical protein	--	--	GDSL/SGNH-like Acyl-Esterase family found in Pmr5 and Cas1p;; PMR5 N terminal Domain	Protein ALTERED XYLOGLUCAN 4 OS=Arabidopsis thaliana OX=3702 GN=AXY4 PE=1 SV=1	PREDICTED: protein ALTERED XYLOGLUCAN 4-like isoform X3 [Brassica rapa]
BnaA07g23920D	chrA07	qAT-A07-1	17889809	17891969	--	--	Molecular Function: serine-type carboxypeptidase activity (GO:0004185);; Cellular Component: extracellular region (GO:0005576);; Biological Process: proteolysis involved in cellular protein catabolic process (GO:0051603);;	K16297|0.0|bna:106357133|K16297 SCPL-II; serine carboxypeptidase-like clade II [EC:3.4.16.-]	[OE]	--	Serine carboxypeptidase	Serine carboxypeptidase-like 40 OS=Arabidopsis thaliana OX=3702 GN=SCPL40 PE=2 SV=2	serine carboxypeptidase-like 40 [Brassica napus]
BnaA07g23930D	chrA07	qAT-A07-1	17893961	17896014	--	--	--	--|0.0|bna:106353944|hypothetical protein	--	--	RNA recognition motif. (a.k.a. RRM, RBD, or RNP domain)	--	protein DEK-like [Brassica napus]
BnaA07g23940D	chrA07	qAT-A07-1	17896494	17897392	--	--	Molecular Function: structural constituent of ribosome (GO:0003735);; Cellular Component: ribosome (GO:0005840);; Biological Process: translation (GO:0006412);; Cellular Component: chloroplast (GO:0009507);;	K02935|1e-145|bna:106353945|K02935 RP-L7; large subunit ribosomal protein L7/L12	[J]	Translation, ribosomal structure and biogenesis	Ribosomal protein L7/L12 C-terminal domain	50S ribosomal protein L12, chloroplastic OS=Oryza sativa subsp. japonica OX=39947 GN=RPL12-2 PE=2 SV=2	uncharacterized protein LOC106353945 [Brassica napus]
BnaA07g23950D	chrA07	qAT-A07-1	17900416	17903267	--	--	--	--|0.0|bna:106353946|hypothetical protein	--	--	SAM domain (Sterile alpha motif);; SAM domain (Sterile alpha motif)	Protein IQ-DOMAIN 14 OS=Arabidopsis thaliana OX=3702 GN=IQD14 PE=1 SV=1	serine/arginine repetitive matrix protein 1-like [Brassica napus]
BnaA07g23960D	chrA07	qAT-A07-1	17905374	17906519	--	--	Molecular Function: metalloendopeptidase activity (GO:0004222);; Cellular Component: plasma membrane (GO:0005886);; Biological Process: multicellular organism development (GO:0007275);; Molecular Function: zinc ion binding (GO:0008270);; Biological Process: response to salt stress (GO:0009651);; Biological Process: response to jasmonic acid (GO:0009753);; Cellular Component: extracellular matrix …	--|0.0|brp:103830895|hypothetical protein	[OW]	--	Matrixin;; Putative peptidoglycan binding domain	Metalloendoproteinase 2-MMP OS=Arabidopsis thaliana OX=3702 GN=2MMP PE=1 SV=1	PREDICTED: metalloendoproteinase 2-MMP [Brassica rapa]
BnaA07g23970D	chrA07	qAT-A07-1	17907878	17909504	--	--	--	--|0.0|bna:106355915|hypothetical protein	--	--	Protein of unknown function (DUF674)	--	uncharacterized protein LOC106355915 [Brassica napus]
BnaA07g23980D	chrA07	qAT-A07-1	17911963	17918195	--	--	Cellular Component: histone deacetylase complex (GO:0000118);; Biological Process: negative regulation of transcription by RNA polymerase II (GO:0000122);; Cellular Component: chromatin (GO:0000785);; Molecular Function: transcription corepressor activity (GO:0001106);; Biological Process: transcription, DNA-templated (GO:0006351);; Biological Process: histone deacetylation (GO:0016575);;	K11644|0.0|bna:106353947|K11644 SIN3A; paired amphipathic helix protein Sin3a	[B]	Chromatin structure and dynamics	C-terminal domain of Sin3a protein;; Paired amphipathic helix repeat;; Sin3 family co-repressor	Paired amphipathic helix protein Sin3-like 4 OS=Arabidopsis thaliana OX=3702 GN=SNL4 PE=3 SV=3	paired amphipathic helix protein Sin3-like 4 isoform X1 [Brassica napus]
BnaA07g23990D	chrA07	qAT-A07-1	17920114	17920939	[B]	Chromatin structure and dynamics	Cellular Component: histone deacetylase complex (GO:0000118);; Biological Process: negative regulation of transcription by RNA polymerase II (GO:0000122);; Cellular Component: chromatin (GO:0000785);; Molecular Function: transcription corepressor activity (GO:0001106);; Biological Process: transcription, DNA-templated (GO:0006351);; Biological Process: histone deacetylation (GO:0016575);;	--|1e-112|brp:103830899|hypothetical protein	[B]	Chromatin structure and dynamics	Paired amphipathic helix repeat	Paired amphipathic helix protein Sin3-like 4 OS=Arabidopsis thaliana OX=3702 GN=SNL4 PE=3 SV=3	PREDICTED: paired amphipathic helix protein Sin3-like 4 [Brassica rapa]
BnaA07g24000D	chrA07	qAT-A07-1	17923660	17924408	[B]	Chromatin structure and dynamics	Cellular Component: histone deacetylase complex (GO:0000118);; Biological Process: negative regulation of transcription by RNA polymerase II (GO:0000122);; Cellular Component: chromatin (GO:0000785);; Molecular Function: transcription corepressor activity (GO:0001106);; Biological Process: transcription, DNA-templated (GO:0006351);; Biological Process: histone deacetylation (GO:0016575);;	--|1e-109|brp:103831462|hypothetical protein	[B]	Chromatin structure and dynamics	Paired amphipathic helix repeat	Paired amphipathic helix protein Sin3-like 4 OS=Arabidopsis thaliana OX=3702 GN=SNL4 PE=3 SV=3	PREDICTED: paired amphipathic helix protein Sin3-like 4 [Brassica rapa]
BnaA07g24010D	chrA07	qAT-A07-1	17937117	17938262	--	--	Biological Process: negative regulation of transcription by RNA polymerase II (GO:0000122);; Molecular Function: transcription regulatory region sequence-specific DNA binding (GO:0000976);; Molecular Function: DNA-binding transcription factor activity (GO:0003700);; Cellular Component: nucleus (GO:0005634);; Biological Process: transcription, DNA-templated (GO:0006351);; Biological Process: regul…	--|1e-173|bna:106353949|hypothetical protein	--	--	Myb-like DNA-binding domain	Transcription factor KUA1 OS=Arabidopsis thaliana OX=3702 GN=KUA1 PE=1 SV=1	transcription factor KUA1 [Brassica napus]
BnaA07g24020D	chrA07	qAT-A07-1	17955275	17956380	[O]	Posttranslational modification, protein turnover, chaperones	Molecular Function: glutathione transferase activity (GO:0004364);; Cellular Component: cytoplasm (GO:0005737);; Cellular Component: cytosol (GO:0005829);; Biological Process: toxin catabolic process (GO:0009407);; Biological Process: response to toxic substance (GO:0009636);;	K00799|1e-174|brp:103830902|K00799 GST; glutathione S-transferase [EC:2.5.1.18]	[O]	Posttranslational modification, protein turnover, chaperones	Glutathione S-transferase, N-terminal domain;; Glutathione S-transferase, N-terminal domain;; Glutathione S-transferase, N-terminal domain	Glutathione S-transferase U11 OS=Arabidopsis thaliana OX=3702 GN=GSTU11 PE=2 SV=1	PREDICTED: glutathione S-transferase U11 [Brassica rapa]
BnaA07g24030D	chrA07	qAT-A07-1	17964386	17964832	--	--	Cellular Component: extracellular region (GO:0005576);; Biological Process: defense response (GO:0006952);;	--|1e-103|bna:106355868|hypothetical protein	--	--	--	Phylloplanin OS=Nicotiana tabacum OX=4097 PE=1 SV=1	uncharacterized protein BNAA07G24030D [Brassica napus]
BnaA07g24040D	chrA07	qAT-A07-1	17966513	17968614	--	--	Molecular Function: protein serine/threonine kinase activity (GO:0004674);; Molecular Function: ATP binding (GO:0005524);; Cellular Component: plasma membrane (GO:0005886);; Biological Process: cell surface receptor signaling pathway (GO:0007166);; Cellular Component: integral component of membrane (GO:0016021);;	--|0.0|bna:106353819|hypothetical protein	[T]	Signal transduction mechanisms	Protein kinase domain;; Protein tyrosine kinase	LEAF RUST 10 DISEASE-RESISTANCE LOCUS RECEPTOR-LIKE PROTEIN KINASE-like 1.5 OS=Arabidopsis thaliana OX=3702 GN=LRK10L-1.5 PE=3 SV=1	BnaA07g24040D [Brassica napus]
BnaA07g24050D	chrA07	qAT-A07-1	17971651	17972767	--	--	--	--|0.0|brp:103830907|hypothetical protein	--	--	Domain of unknown function (DUF569)	--	BnaA07g24050D [Brassica napus]
BnaA07g24060D	chrA07	qAT-A07-1	17976549	17977268	[OC]	--	Molecular Function: thioredoxin-disulfide reductase activity (GO:0004791);; Cellular Component: cytoplasm (GO:0005737);; Biological Process: glycerol ether metabolic process (GO:0006662);; Molecular Function: protein disulfide oxidoreductase activity (GO:0015035);; Molecular Function: oxidoreductase activity, acting on a sulfur group of donors, disulfide as acceptor (GO:0016671);; Biological Proc…	K03671|1e-100|brp:103830908|K03671 trxA; thioredoxin 1	[O]	Posttranslational modification, protein turnover, chaperones	Thioredoxin;; AhpC/TSA family	Thioredoxin H8 OS=Arabidopsis thaliana OX=3702 GN=TRX8 PE=2 SV=1	PREDICTED: thioredoxin H8-like [Brassica rapa]
BnaA07g24070D	chrA07	qAT-A07-1	17980667	17981501	[OC]	--	Molecular Function: thioredoxin-disulfide reductase activity (GO:0004791);; Cellular Component: cytoplasm (GO:0005737);; Biological Process: glycerol ether metabolic process (GO:0006662);; Molecular Function: protein disulfide oxidoreductase activity (GO:0015035);; Molecular Function: oxidoreductase activity, acting on a sulfur group of donors, disulfide as acceptor (GO:0016671);; Biological Proc…	K03671|1e-102|brp:103830909|K03671 trxA; thioredoxin 1	[O]	Posttranslational modification, protein turnover, chaperones	Thioredoxin	Thioredoxin H8 OS=Arabidopsis thaliana OX=3702 GN=TRX8 PE=2 SV=1	BnaA07g24070D [Brassica napus]
BnaA07g24080D	chrA07	qAT-A07-1	17982790	17987367	[E]	Amino acid transport and metabolism	Cellular Component: plasma membrane (GO:0005886);; Molecular Function: symporter activity (GO:0015293);; Biological Process: nitrate transport (GO:0015706);; Cellular Component: integral component of membrane (GO:0016021);; Biological Process: nitrate assimilation (GO:0042128);; Molecular Function: low-affinity nitrate transmembrane transporter activity (GO:0080054);; Biological Process: nitrate …	--|0.0|bna:106353821|hypothetical protein	[E]	Amino acid transport and metabolism	POT family	Protein NRT1/ PTR FAMILY 2.13 OS=Arabidopsis thaliana OX=3702 GN=NPF2.13 PE=1 SV=1	protein NRT1/ PTR FAMILY 2.13 [Brassica napus]
BnaA07g24090D	chrA07	qAT-A07-1	17992589	17993479	--	--	--	--|1e-85|bna:106414410|hypothetical protein	[O]	Posttranslational modification, protein turnover, chaperones	CS domain	Uncharacterized protein At3g03773 OS=Arabidopsis thaliana OX=3702 GN=At3g03773 PE=1 SV=1	uncharacterized protein At3g03773-like [Brassica napus]
BnaA07g24100D	chrA07	qAT-A07-1	17997355	17998983	[K]	Transcription	Molecular Function: DNA-binding transcription factor activity (GO:0003700);; Cellular Component: nucleus (GO:0005634);; Biological Process: transcription, DNA-templated (GO:0006351);; Biological Process: response to sucrose (GO:0009744);; Biological Process: leaf morphogenesis (GO:0009965);; Molecular Function: sequence-specific DNA binding (GO:0043565);; Biological Process: cotyledon morphogenes…	K09338|0.0|brp:103830911|K09338 HD-ZIP; homeobox-leucine zipper protein	[K]	Transcription	Homeobox domain;; Homeobox associated leucine zipper	Homeobox-leucine zipper protein ATHB-13 OS=Arabidopsis thaliana OX=3702 GN=ATHB-13 PE=2 SV=2	homeobox-leucine zipper protein ATHB-13 [Brassica napus]
BnaA07g24110D	chrA07	qAT-A07-1	18019714	18020474	--	--	--	--|1e-127|brp:103830913|hypothetical protein	--	--	--	--	PREDICTED: uncharacterized protein LOC103830913 [Brassica rapa]
BnaA07g24120D	chrA07	qAT-A07-1	18032354	18033572	--	--	--	K18183|2e-66|brp:103830914|K18183 COX19; cytochrome c oxidase assembly protein subunit 19	[C]	Energy production and conversion	CHCH domain	--	BnaA07g24120D [Brassica napus]
BnaA07g24130D	chrA07	qAT-A07-1	18033865	18035385	[J]	Translation, ribosomal structure and biogenesis	Biological Process: ribosomal large subunit assembly (GO:0000027);; Molecular Function: structural constituent of ribosome (GO:0003735);; Cellular Component: nucleus (GO:0005634);; Cellular Component: cytoplasm (GO:0005737);; Cellular Component: vacuole (GO:0005773);; Cellular Component: vacuolar membrane (GO:0005774);; Cellular Component: ribosome (GO:0005840);; Biological Process: translation (…	K02866|1e-132|brp:103830915|K02866 RP-L10e; large subunit ribosomal protein L10e	[J]	Translation, ribosomal structure and biogenesis	Ribosomal protein L16p/L10e	60S ribosomal protein L10-3 OS=Arabidopsis thaliana OX=3702 GN=RPL10C PE=2 SV=1	BnaA07g24130D [Brassica napus]
BnaA07g24140D	chrA07	qAT-A07-1	18054790	18056366	--	--	--	--|1e-139|bna:106357083|hypothetical protein	[T]	Signal transduction mechanisms	Ran-interacting Mog1 protein	--	BnaA07g24140D [Brassica napus]
BnaA07g24150D	chrA07	qAT-A07-1	18057848	18060498	--	--	--	--|0.0|bna:106353825|hypothetical protein	--	--	NEMP family	--	BnaA07g24150D [Brassica napus]
BnaA07g24160D	chrA07	qAT-A07-1	18062811	18064749	--	--	--	--|0.0|bna:106439378|hypothetical protein	--	--	Myb/SANT-like DNA-binding domain	--	BnaA07g24160D [Brassica napus]
BnaA07g24170D	chrA07	qAT-A07-1	18067250	18069321	--	--	--	--|0.0|brp:103830920|hypothetical protein	[DR]	--	MATH domain	MATH domain and coiled-coil domain-containing protein At3g58200 OS=Arabidopsis thaliana OX=3702 GN=At3g58200 PE=2 SV=1	BnaA07g24170D [Brassica napus]
BnaA07g24180D	chrA07	qAT-A07-1	18069373	18073537	--	--	--	--|7e-56|brp:103830920|hypothetical protein	[DR]	--	MATH domain	--	BnaA07g24180D [Brassica napus]
BnaA07g24190D	chrA07	qAT-A07-1	18075049	18076750	--	--	Biological Process: response to virus (GO:0009615);; Molecular Function: protein self-association (GO:0043621);; Biological Process: transport of virus in host, tissue to tissue (GO:0046741);; Biological Process: defense response to virus (GO:0051607);;	--|0.0|bna:106355872|hypothetical protein	[DR]	--	MATH domain	Protein RESTRICTED TEV MOVEMENT 3 OS=Arabidopsis thaliana OX=3702 GN=RTM3 PE=1 SV=1	BnaA07g24190D [Brassica napus]
BnaA07g24200D	chrA07	qAT-A07-1	18077881	18079041	[J]	Translation, ribosomal structure and biogenesis	Molecular Function: mRNA binding (GO:0003729);; Molecular Function: structural constituent of ribosome (GO:0003735);; Cellular Component: vacuolar membrane (GO:0005774);; Biological Process: translation (GO:0006412);; Cellular Component: membrane (GO:0016020);; Cellular Component: cytosolic large ribosomal subunit (GO:0022625);; Biological Process: ribosome biogenesis (GO:0042254);;	K02915|2e-80|brp:103830922|K02915 RP-L34e; large subunit ribosomal protein L34e	[J]	Translation, ribosomal structure and biogenesis	Ribosomal protein L34e	60S ribosomal protein L34-2 OS=Arabidopsis thaliana OX=3702 GN=RPL34B PE=3 SV=1	PREDICTED: 60S ribosomal protein L34-2-like [Brassica rapa]
BnaA07g24210D	chrA07	qAT-A07-1	18082422	18082784	--	--	Cellular Component: extracellular space (GO:0005615);; Biological Process: multicellular organism development (GO:0007275);; Molecular Function: receptor serine/threonine kinase binding (GO:0033612);; Biological Process: cell-cell signaling involved in cell fate commitment (GO:0045168);; Cellular Component: apoplast (GO:0048046);;	--|5e-80|bna:106357084|hypothetical protein	--	--	--	CLAVATA3/ESR (CLE)-related protein 45 OS=Arabidopsis thaliana OX=3702 GN=CLE45 PE=2 SV=1	BnaA07g24210D [Brassica napus]
BnaA07g24220D	chrA07	qAT-A07-1	18088750	18090258	--	--	Molecular Function: DNA binding (GO:0003677);; Cellular Component: nucleus (GO:0005634);; Biological Process: transcription, DNA-templated (GO:0006351);; Biological Process: regulation of transcription, DNA-templated (GO:0006355);;	--|0.0|brp:103830924|hypothetical protein	--	--	MYB-CC type transfactor, LHEQLE motif;; Myb-like DNA-binding domain	Myb family transcription factor PHL8 OS=Arabidopsis thaliana OX=3702 GN=PHL8 PE=2 SV=1	BnaA07g24220D [Brassica napus]
BnaA07g24230D	chrA07	qAT-A07-1	18119292	18121231	--	--	Molecular Function: DNA binding (GO:0003677);; Molecular Function: DNA-binding transcription factor activity (GO:0003700);; Cellular Component: nucleus (GO:0005634);; Biological Process: transcription, DNA-templated (GO:0006351);; Biological Process: regulation of transcription, DNA-templated (GO:0006355);; Biological Process: flower development (GO:0009908);; Molecular Function: metal ion bindin…	--|0.0|brp:103830925|hypothetical protein	--	--	Dof domain, zinc finger	Cyclic dof factor 5 OS=Arabidopsis thaliana OX=3702 GN=CDF5 PE=2 SV=1	PREDICTED: cyclic dof factor 5 [Brassica rapa]
BnaA07g24240D	chrA07	qAT-A07-1	18123092	18124164	[KAD]	--	--	K09422|0.0|brp:103830926|K09422 MYBP; transcription factor MYB, plant	[K]	Transcription	Myb-like DNA-binding domain;; Myb-like DNA-binding domain	Transcription factor MYB105 OS=Arabidopsis thaliana OX=3702 GN=MYB105 PE=1 SV=1	BnaA07g24240D [Brassica napus]
BnaA07g24250D	chrA07	qAT-A07-1	18133719	18138727	[QR]	--	Molecular Function: ATP binding (GO:0005524);; Biological Process: signal transduction (GO:0007165);; Biological Process: defense response to bacterium, incompatible interaction (GO:0009816);; Biological Process: defense response to bacterium (GO:0042742);; Molecular Function: ADP binding (GO:0043531);;	--|1e-76|bna:106397518|hypothetical protein	--	--	Methyltransferase domain;; Methyltransferase domain;; Leucine Rich Repeat;; Methyltransferase domain;; Methyltransferase domain;; ubiE/COQ5 methyltransferase family;; Hypothetical methyltransferase	Disease resistance protein TAO1 OS=Arabidopsis thaliana OX=3702 GN=TAO1 PE=4 SV=1	BnaA07g24250D [Brassica napus]
BnaA07g24260D	chrA07	qAT-A07-1	18144374	18150974	[S]	Function unknown	Molecular Function: ATP binding (GO:0005524);; Biological Process: signal transduction (GO:0007165);; Biological Process: defense response to bacterium, incompatible interaction (GO:0009816);; Biological Process: defense response to bacterium (GO:0042742);; Molecular Function: ADP binding (GO:0043531);;	--|0.0|brp:103830929|hypothetical protein	--	--	TIR domain;; NB-ARC domain;; TIR domain;; Leucine Rich Repeat;; ATPase family associated with various cellular activities (AAA)	Disease resistance protein TAO1 OS=Arabidopsis thaliana OX=3702 GN=TAO1 PE=4 SV=1	BnaA07g24260D [Brassica napus]
BnaA07g24270D	chrA07	qAT-A07-1	18152148	18153317	--	--	Molecular Function: DNA binding (GO:0003677);; Molecular Function: DNA-binding transcription factor activity (GO:0003700);; Cellular Component: nucleus (GO:0005634);; Biological Process: transcription, DNA-templated (GO:0006351);; Biological Process: multidimensional cell growth (GO:0009825);; Biological Process: fruit ripening (GO:0009835);; Biological Process: flower development (GO:0009908);; …	--|0.0|bna:106353830|hypothetical protein	--	--	No apical meristem (NAM) protein	NAC transcription factor 29 OS=Arabidopsis thaliana OX=3702 GN=NAC029 PE=2 SV=1	BnaA07g24270D [Brassica napus]
BnaA07g24280D	chrA07	qAT-A07-1	18160385	18163845	--	--	Molecular Function: RNA binding (GO:0003723);; Cellular Component: cytoplasm (GO:0005737);; Biological Process: transcription, DNA-templated (GO:0006351);; Biological Process: regulation of transcription, DNA-templated (GO:0006355);; Biological Process: vegetative phase change (GO:0010050);; Biological Process: production of ta-siRNAs involved in RNA interference (GO:0010267);; Biological Process…	K11593|0.0|bna:106353831|K11593 ELF2C; eukaryotic translation initiation factor 2C	[J]	Translation, ribosomal structure and biogenesis	Piwi domain;; N-terminal domain of argonaute;; PAZ domain;; Argonaute linker 1 domain;; Argonaute linker 2 domain	Protein argonaute 7 OS=Arabidopsis thaliana OX=3702 GN=AGO7 PE=2 SV=1	BnaA07g24280D [Brassica napus]
BnaA07g24290D	chrA07	qAT-A07-1	18166588	18169412	[R]	General function prediction only	Cellular Component: plasma membrane (GO:0005886);; Cellular Component: integral component of membrane (GO:0016021);; Molecular Function: protein-cysteine S-palmitoyltransferase activity (GO:0019706);; Cellular Component: cytoplasmic vesicle membrane (GO:0030659);;	K20027|0.0|bna:106401650|K20027 ZDHHC1_11; palmitoyltransferase ZDHHC1/11 [EC:2.3.1.225]	[R]	General function prediction only	DHHC palmitoyltransferase	Probable protein S-acyltransferase 22 OS=Arabidopsis thaliana OX=3702 GN=PAT22 PE=2 SV=2	BnaA07g24290D [Brassica napus]
BnaA07g24300D	chrA07	qAT-A07-1	18183284	18187520	[E]	Amino acid transport and metabolism	Biological Process: tryptophan biosynthetic process (GO:0000162);; Molecular Function: chorismate mutase activity (GO:0004106);; Biological Process: aromatic amino acid family biosynthetic process (GO:0009073);; Cellular Component: chloroplast (GO:0009507);; Cellular Component: plastid (GO:0009536);; Biological Process: defense response to bacterium (GO:0042742);; Biological Process: chorismate m…	K01850|0.0|bna:106353832|K01850 E5.4.99.5; chorismate mutase [EC:5.4.99.5]	[E]	Amino acid transport and metabolism	--	Chorismate mutase 3, chloroplastic OS=Arabidopsis thaliana OX=3702 GN=CM3 PE=1 SV=1	BnaA07g24300D [Brassica napus]
BnaA07g24310D	chrA07	qAT-A07-1	18194504	18196454	--	--	Molecular Function: DNA-binding transcription factor activity (GO:0003700);; Cellular Component: nucleus (GO:0005634);; Biological Process: transcription, DNA-templated (GO:0006351);; Biological Process: response to osmotic stress (GO:0006970);; Biological Process: response to water deprivation (GO:0009414);; Biological Process: response to salt stress (GO:0009651);; Molecular Function: sequence-…	--|0.0|brp:103830933|hypothetical protein	--	--	WRKY DNA -binding domain	Probable WRKY transcription factor 57 OS=Arabidopsis thaliana OX=3702 GN=WRKY57 PE=2 SV=1	BnaA07g24310D [Brassica napus]
BnaA07g24320D	chrA07	qAT-A07-1	18202200	18203854	--	--	Molecular Function: (1->3)-beta-D-glucan binding (GO:0001872);; Molecular Function: hydrolase activity, hydrolyzing O-glycosyl compounds (GO:0004553);; Cellular Component: plasma membrane (GO:0005886);; Cellular Component: plasmodesma (GO:0009506);; Molecular Function: polysaccharide binding (GO:0030247);; Cellular Component: anchored component of membrane (GO:0031225);; Cellular Component: ancho…	--|1e-159|brp:103830934|hypothetical protein	--	--	X8 domain	PLASMODESMATA CALLOSE-BINDING PROTEIN 4 OS=Arabidopsis thaliana OX=3702 GN=PDCB4 PE=1 SV=1	PREDICTED: PLASMODESMATA CALLOSE-BINDING PROTEIN 4-like [Brassica rapa]
BnaA07g24330D	chrA07	qAT-A07-1	18206433	18207813	--	--	Cellular Component: nucleus (GO:0005634);; Biological Process: abscisic acid-activated signaling pathway (GO:0009738);;	--|0.0|brp:103830935|hypothetical protein	--	--	Putative nuclear localisation signal;; Ethylene-responsive binding factor-associated repression;; TPL-binding domain in jasmonate signalling	Ninja-family protein AFP1 OS=Arabidopsis thaliana OX=3702 GN=AFP1 PE=1 SV=1	BnaA07g24330D [Brassica napus]
BnaA07g24340D	chrA07	qAT-A07-1	18215283	18218203	--	--	Cellular Component: nucleosome (GO:0000786);; Molecular Function: DNA binding (GO:0003677);; Cellular Component: nucleus (GO:0005634);; Biological Process: nucleosome assembly (GO:0006334);;	--|0.0|brp:103830936|hypothetical protein	[T]	Signal transduction mechanisms	Nuclear transport factor 2 (NTF2) domain;; RNA recognition motif. (a.k.a. RRM, RBD, or RNP domain)	Histone H1-II OS=Volvox carteri OX=3067 GN=H1-II PE=2 SV=3	BnaA07g24340D [Brassica napus]
BnaA07g24350D	chrA07	qAT-A07-1	18220552	18222115	--	--	Cellular Component: cytoplasm (GO:0005737);; Biological Process: protein transport (GO:0015031);;	--|0.0|brp:103830936|hypothetical protein	[T]	Signal transduction mechanisms	Nuclear transport factor 2 (NTF2) domain;; RNA recognition motif. (a.k.a. RRM, RBD, or RNP domain)	Nuclear transport factor 2 OS=Oryza sativa subsp. japonica OX=39947 GN=NTF2 PE=2 SV=1	BnaA07g24350D [Brassica napus]
BnaA07g24360D	chrA07	qAT-A07-1	18230073	18234258	--	--	Biological Process: MAPK cascade (GO:0000165);; Molecular Function: RNA polymerase II regulatory region sequence-specific DNA binding (GO:0000977);; Molecular Function: DNA-binding transcription factor activity (GO:0003700);; Cellular Component: nucleus (GO:0005634);; Biological Process: transcription, DNA-templated (GO:0006351);; Biological Process: flower development (GO:0009908);; Biological P…	K09264|0.0|brp:103830938|K09264 K09264; MADS-box transcription factor, plant	[K]	Transcription	K-box region;; SRF-type transcription factor (DNA-binding and dimerisation domain)	Floral homeotic protein APETALA 1 A OS=Brassica oleracea var. botrytis OX=3715 GN=AP1A PE=2 SV=1	BnaA07g24360D [Brassica napus]
BnaA07g24370D	chrA07	qAT-A07-1	18237821	18238442	--	--	Biological Process: protein polyubiquitination (GO:0000209);; Cellular Component: nucleus (GO:0005634);; Cellular Component: cytoplasm (GO:0005737);; Molecular Function: zinc ion binding (GO:0008270);; Biological Process: ubiquitin-dependent protein catabolic process (GO:0042787);; Biological Process: proteasome-mediated ubiquitin-dependent protein catabolic process (GO:0043161);; Molecular Funct…	--|7e-75|brp:103830939|hypothetical protein	[O]	Posttranslational modification, protein turnover, chaperones	RING-H2 zinc finger domain;; Ring finger domain;; zinc-RING finger domain;; Zinc finger, C3HC4 type (RING finger);; RING-type zinc-finger;; Anaphase-promoting complex subunit 11 RING-H2 finger;; Zinc finger, C3HC4 type (RING finger)	E3 ubiquitin-protein ligase At3g02290 OS=Arabidopsis thaliana OX=3702 GN=At3g02290 PE=2 SV=1	BnaA07g24370D [Brassica napus]
BnaA07g24380D	chrA07	qAT-A07-1	18241698	18241970	--	--	--	--|7e-63|brp:103830940|hypothetical protein	--	--	--	--	PREDICTED: uncharacterized protein LOC103830940 [Brassica rapa]
BnaA07g24390D	chrA07	qAT-A07-1	18243271	18247578	[K]	Transcription	Molecular Function: DNA binding (GO:0003677);; Molecular Function: DNA-directed 5'-3' RNA polymerase activity (GO:0003899);; Biological Process: mitochondrial transcription (GO:0006390);; Cellular Component: mitochondrial DNA-directed RNA polymerase complex (GO:0034245);;	K10908|0.0|bna:106353836|K10908 POLRMT; DNA-directed RNA polymerase, mitochondrial [EC:2.7.7.6]	[KL]	--	DNA-dependent RNA polymerase;; DNA-directed RNA polymerase N-terminal	DNA-directed RNA polymerase 1, mitochondrial OS=Arabidopsis thaliana OX=3702 GN=RPOT1 PE=2 SV=1	BnaA07g24390D [Brassica napus]
BnaA07g24400D	chrA07	qAT-A07-1	18253157	18257940	[G]	Carbohydrate transport and metabolism	Cellular Component: vacuole (GO:0005773);; Biological Process: carbohydrate metabolic process (GO:0005975);; Molecular Function: thioglucosidase activity (GO:0019137);; Molecular Function: metal ion binding (GO:0046872);;	--|0.0|bna:106353837|hypothetical protein	[G]	Carbohydrate transport and metabolism	Glycosyl hydrolase family 1	Myrosinase OS=Brassica napus OX=3708 PE=2 SV=1	BnaA07g24400D [Brassica napus]
BnaA07g24410D	chrA07	qAT-A07-1	18260242	18262842	--	--	Cellular Component: extracellular region (GO:0005576);; Biological Process: killing of cells of other organism (GO:0031640);; Biological Process: defense response to fungus (GO:0050832);;	--|2e-58|brp:103830944|hypothetical protein	--	--	--	Putative defensin-like protein 262 OS=Arabidopsis thaliana OX=3702 GN=At1g68905 PE=3 SV=1	BnaA07g24410D [Brassica napus]
BnaA07g24420D	chrA07	qAT-A07-1	18272576	18274015	--	--	Molecular Function: peroxidase activity (GO:0004601);; Cellular Component: extracellular region (GO:0005576);; Biological Process: response to oxidative stress (GO:0006979);; Molecular Function: heme binding (GO:0020037);; Biological Process: hydrogen peroxide catabolic process (GO:0042744);; Molecular Function: metal ion binding (GO:0046872);; Biological Process: rhythmic process (GO:0048511);;	K00430|0.0|bna:106357093|K00430 E1.11.1.7; peroxidase [EC:1.11.1.7]	--	--	Peroxidase	Peroxidase 11 OS=Arabidopsis thaliana OX=3702 GN=PER11 PE=1 SV=1	BnaA07g24420D [Brassica napus]
BnaA07g24430D	chrA07	qAT-A07-1	18275374	18276957	--	--	Molecular Function: DNA binding (GO:0003677);; Molecular Function: DNA-binding transcription factor activity (GO:0003700);; Cellular Component: nucleus (GO:0005634);; Biological Process: transcription, DNA-templated (GO:0006351);; Biological Process: regulation of transcription, DNA-templated (GO:0006355);;	--|0.0|brp:103830949|hypothetical protein	--	--	Helix-loop-helix DNA-binding domain	Transcription factor bHLH30 OS=Arabidopsis thaliana OX=3702 GN=BHLH30 PE=1 SV=1	PREDICTED: transcription factor bHLH30-like [Brassica rapa]
BnaA07g24440D	chrA07	qAT-A07-1	18299599	18305037	[C]	Energy production and conversion	Cellular Component: cytosol (GO:0005829);; Biological Process: tricarboxylic acid cycle (GO:0006099);; Molecular Function: phosphoenolpyruvate carboxylase activity (GO:0008964);; Biological Process: carbon fixation (GO:0015977);; Biological Process: photosynthesis (GO:0015979);;	K01595|0.0|bna:106357095|K01595 ppc; phosphoenolpyruvate carboxylase [EC:4.1.1.31]	--	--	Phosphoenolpyruvate carboxylase	Phosphoenolpyruvate carboxylase 4 OS=Arabidopsis thaliana OX=3702 GN=PPC4 PE=2 SV=1	phosphoenolpyruvate carboxylase 4 [Brassica napus]
BnaA07g24450D	chrA07	qAT-A07-1	18315312	18318880	--	--	Cellular Component: trans-Golgi network (GO:0005802);; Cellular Component: plasma membrane (GO:0005886);; Biological Process: phosphate ion transport (GO:0006817);; Cellular Component: integral component of membrane (GO:0016021);; Biological Process: cellular response to phosphate starvation (GO:0016036);;	--|0.0|bna:106353838|hypothetical protein	[U]	Intracellular trafficking, secretion, and vesicular transport	EXS family;; SPX domain	Phosphate transporter PHO1 homolog 1 OS=Arabidopsis thaliana OX=3702 GN=PHO1-H1 PE=2 SV=1	BnaA07g24450D [Brassica napus]
BnaA07g24460D	chrA07	qAT-A07-1	18320336	18321527	--	--	Cellular Component: plasma membrane (GO:0005886);; Cellular Component: anchored component of membrane (GO:0031225);;	--|7e-19|ath:AT1G68725|hypothetical protein	--	--	--	Lysine-rich arabinogalactan protein 19 OS=Arabidopsis thaliana OX=3702 GN=AGP19 PE=2 SV=2	BnaA07g24460D [Brassica napus]
BnaA07g24470D	chrA07	qAT-A07-1	18330075	18334590	[P]	Inorganic ion transport and metabolism	Cellular Component: Golgi membrane (GO:0000139);; Molecular Function: magnesium ion binding (GO:0000287);; Molecular Function: phospholipid-translocating ATPase activity (GO:0004012);; Molecular Function: ATP binding (GO:0005524);; Cellular Component: trans-Golgi network (GO:0005802);; Cellular Component: plasma membrane (GO:0005886);; Cellular Component: integral component of membrane (GO:001602…	K01530|0.0|bna:106353839|K01530 E7.6.2.1; phospholipid-translocating ATPase [EC:7.6.2.1]	[R]	General function prediction only	Phospholipid-translocating P-type ATPase C-terminal;; Phospholipid-translocating ATPase N-terminal;; haloacid dehalogenase-like hydrolase;; Cation transport ATPase (P-type);; E1-E2 ATPase	Putative phospholipid-transporting ATPase 9 OS=Arabidopsis thaliana OX=3702 GN=ALA9 PE=3 SV=1	putative phospholipid-transporting ATPase 9 [Brassica napus]
BnaA07g24480D	chrA07	qAT-A07-1	18334831	18335241	--	--	--	--|1e-100|brp:108869142|hypothetical protein	--	--	--	--	BnaA07g24480D [Brassica napus]
BnaA07g24490D	chrA07	qAT-A07-1	18335971	18338927	--	--	Molecular Function: transmembrane receptor protein serine/threonine kinase activity (GO:0004675);; Molecular Function: ATP binding (GO:0005524);; Cellular Component: plasma membrane (GO:0005886);; Biological Process: protein phosphorylation (GO:0006468);; Biological Process: cell surface receptor signaling pathway (GO:0007166);; Cellular Component: integral component of membrane (GO:0016021);; Mo…	--|0.0|bna:106353840|hypothetical protein	[T]	Signal transduction mechanisms	Protein kinase domain;; Protein tyrosine kinase	Proline-rich receptor-like protein kinase PERK9 OS=Arabidopsis thaliana OX=3702 GN=PERK9 PE=1 SV=1	proline-rich receptor-like protein kinase PERK9 [Brassica napus]
BnaA07g24500D	chrA07	qAT-A07-1	18342875	18343963	--	--	--	--|2e-48|bna:106353841|hypothetical protein	--	--	--	--	uncharacterized protein BNAA07G24500D [Brassica napus]
BnaA07g24510D	chrA07	qAT-A07-1	18344546	18345742	[S]	Function unknown	Cellular Component: ribosome (GO:0005840);; Molecular Function: peptidase activity (GO:0008233);; Cellular Component: chloroplast stroma (GO:0009570);; Biological Process: protein catabolic process (GO:0030163);;	K06891|1e-114|bna:106411412|K06891 clpS; ATP-dependent Clp protease adaptor protein ClpS	--	--	ATP-dependent Clp protease adaptor protein ClpS	ATP-dependent Clp protease adapter protein CLPS1, chloroplastic OS=Arabidopsis thaliana OX=3702 GN=CPLS1 PE=1 SV=1	ATP-dependent Clp protease adapter protein CLPS1, chloroplastic [Brassica napus]
BnaA07g24520D	chrA07	qAT-A07-1	18346213	18346961	--	--	Cellular Component: integral component of membrane (GO:0016021);;	--|1e-125|brp:103830958|hypothetical protein	--	--	PLAC8 family	Protein PLANT CADMIUM RESISTANCE 12 OS=Arabidopsis thaliana OX=3702 GN=PCR12 PE=2 SV=2	PREDICTED: protein PLANT CADMIUM RESISTANCE 12 [Brassica rapa]
BnaA07g24530D	chrA07	qAT-A07-1	18353293	18353940	--	--	Molecular Function: structural constituent of ribosome (GO:0003735);; Cellular Component: ribosome (GO:0005840);; Cellular Component: chloroplast (GO:0009507);; Cellular Component: chloroplast thylakoid membrane (GO:0009535);; Cellular Component: chloroplast stroma (GO:0009570);; Cellular Component: thylakoid (GO:0009579);; Biological Process: plastid translation (GO:0032544);;	K19032|1e-114|bna:106353845|K19032 PSRP3; 30S ribosomal protein 3	--	--	Plastid and cyanobacterial ribosomal protein (PSRP-3 / Ycf65)	30S ribosomal protein 3-1, chloroplastic OS=Arabidopsis thaliana OX=3702 GN=At1g68590 PE=2 SV=1	30S ribosomal protein 3-1, chloroplastic [Brassica napus]
BnaA07g24540D	chrA07	qAT-A07-1	18353991	18354743	--	--	--	--|4e-78|bna:106353846|hypothetical protein	--	--	--	--	BnaA07g24540D [Brassica napus]
BnaA07g24550D	chrA07	qAT-A07-1	18355390	18358343	--	--	Cellular Component: vacuole (GO:0005773);; Biological Process: transport (GO:0006810);; Biological Process: regulation of growth (GO:0040008);; Molecular Function: protein homodimerization activity (GO:0042803);;	--|0.0|bna:106353847|hypothetical protein	--	--	Agenet domain;; BAH domain	DUF724 domain-containing protein 3 OS=Arabidopsis thaliana OX=3702 GN=DUF3 PE=1 SV=1	BnaA07g24550D [Brassica napus]
BnaA07g24560D	chrA07	qAT-A07-1	18360631	18364558	[E]	Amino acid transport and metabolism	Molecular Function: transporter activity (GO:0005215);; Cellular Component: plasma membrane (GO:0005886);; Biological Process: gibberellic acid homeostasis (GO:0010336);; Cellular Component: integral component of membrane (GO:0016021);; Biological Process: nitrate assimilation (GO:0042128);; Cellular Component: intracellular vesicle (GO:0097708);;	--|0.0|bna:106353848|hypothetical protein	[E]	Amino acid transport and metabolism	POT family	Protein NRT1/ PTR FAMILY 3.1 OS=Arabidopsis thaliana OX=3702 GN=NPF3.1 PE=2 SV=1	protein NRT1/ PTR FAMILY 3.1 [Brassica napus]
BnaA07g24570D	chrA07	qAT-A07-1	18386018	18390150	[G]	Carbohydrate transport and metabolism	Cellular Component: cell wall (GO:0005618);; Molecular Function: xylan 1,4-beta-xylosidase activity (GO:0009044);; Cellular Component: plant-type cell wall (GO:0009505);; Cellular Component: plasmodesma (GO:0009506);; Cellular Component: chloroplast (GO:0009507);; Biological Process: xyloglucan metabolic process (GO:0010411);; Molecular Function: carbohydrate binding (GO:0030246);; Biological Pro…	K15925|0.0|bna:106353849|K15925 XYL1; alpha-D-xyloside xylohydrolase [EC:3.2.1.177]	[G]	Carbohydrate transport and metabolism	Glycosyl hydrolases family 31;; N-terminal barrel of NtMGAM and CtMGAM, maltase-glucoamylase;; Galactose mutarotase-like	Alpha-xylosidase 1 OS=Arabidopsis thaliana OX=3702 GN=XYL1 PE=1 SV=1	BnaA07g24570D [Brassica napus]
BnaA07g24580D	chrA07	qAT-A07-1	18398188	18398932	--	--	--	--|4e-28|thj:104821939|hypothetical protein	--	--	--	--	BnaA07g24580D [Brassica napus]
BnaA07g24590D	chrA07	qAT-A07-1	18399051	18400169	--	--	Molecular Function: DNA binding (GO:0003677);; Molecular Function: DNA-binding transcription factor activity (GO:0003700);; Cellular Component: nucleus (GO:0005634);; Biological Process: transcription, DNA-templated (GO:0006351);; Biological Process: ethylene-activated signaling pathway (GO:0009873);;	--|0.0|bna:106353850|hypothetical protein	--	--	AP2 domain	Ethylene-responsive transcription factor ERF118 OS=Arabidopsis thaliana OX=3702 GN=ERF118 PE=2 SV=1	BnaA07g24590D [Brassica napus]
BnaA07g24600D	chrA07	qAT-A07-1	18410804	18413395	--	--	Cellular Component: endoplasmic reticulum (GO:0005783);; Cellular Component: endoplasmic reticulum membrane (GO:0005789);; Biological Process: fatty acid biosynthetic process (GO:0006633);; Biological Process: response to cold (GO:0009409);; Biological Process: response to light stimulus (GO:0009416);; Biological Process: unidimensional cell growth (GO:0009826);; Biological Process: wax biosynthe…	K15397|0.0|brp:103830968|K15397 KCS; 3-ketoacyl-CoA synthase [EC:2.3.1.199]	--	--	FAE1/Type III polyketide synthase-like protein;; 3-Oxoacyl-[acyl-carrier-protein (ACP)] synthase III C terminal;; Chalcone and stilbene synthases, C-terminal domain	3-ketoacyl-CoA synthase 6 OS=Arabidopsis thaliana OX=3702 GN=CUT1 PE=1 SV=1	PREDICTED: 3-ketoacyl-CoA synthase 6 [Brassica rapa]
BnaA07g24610D	chrA07	qAT-A07-1	18419773	18420143	--	--	Molecular Function: DNA-binding transcription factor activity (GO:0003700);; Cellular Component: nucleus (GO:0005634);; Biological Process: regulation of transcription, DNA-templated (GO:0006355);; Molecular Function: zinc ion binding (GO:0008270);;	--|1e-22|rsz:108814894|hypothetical protein	[K]	Transcription	--	Zinc finger protein CONSTANS-LIKE 6 OS=Arabidopsis thaliana OX=3702 GN=COL6 PE=2 SV=2	BnaA07g24610D [Brassica napus]
BnaA07g24620D	chrA07	qAT-A07-1	18420263	18421645	--	--	Molecular Function: DNA-binding transcription factor activity (GO:0003700);; Cellular Component: nucleus (GO:0005634);; Biological Process: regulation of transcription, DNA-templated (GO:0006355);; Molecular Function: zinc ion binding (GO:0008270);;	--|1e-151|brp:103830969|hypothetical protein	[K]	Transcription	CCT motif	Zinc finger protein CONSTANS-LIKE 6 OS=Arabidopsis thaliana OX=3702 GN=COL6 PE=2 SV=2	BnaA07g24620D [Brassica napus]
BnaA07g24630D	chrA07	qAT-A07-1	18432445	18433890	--	--	--	--|1e-128|brp:103830970|hypothetical protein	--	--	--	--	PREDICTED: uncharacterized protein LOC103830970 [Brassica rapa]
BnaA07g24640D	chrA07	qAT-A07-1	18440912	18441913	[J]	Translation, ribosomal structure and biogenesis	Molecular Function: ATP binding (GO:0005524);; Biological Process: tRNA processing (GO:0008033);; Cellular Component: chloroplast (GO:0009507);; Cellular Component: plastid (GO:0009536);; Biological Process: cytokinin biosynthetic process (GO:0009691);; Molecular Function: AMP dimethylallyltransferase activity (GO:0009824);; Molecular Function: ATP dimethylallyltransferase activity (GO:0052622);;…	K10760|0.0|brp:103830971|K10760 IPT; adenylate dimethylallyltransferase (cytokinin synthase) [EC:2.5.1.27 2.5.1.112]	[J]	Translation, ribosomal structure and biogenesis	IPP transferase;; Isopentenyl transferase	Adenylate isopentenyltransferase 1, chloroplastic OS=Arabidopsis thaliana OX=3702 GN=IPT1 PE=1 SV=2	BnaA07g24640D [Brassica napus]
BnaA07g24650D	chrA07	qAT-A07-1	18448256	18448681	--	--	--	--|9e-97|brp:103830972|hypothetical protein	--	--	--	--	PREDICTED: uncharacterized protein LOC103830972 [Brassica rapa]
BnaA07g24660D	chrA07	qAT-A07-1	18450186	18454254	--	--	--	--|1e-154|bna:106357104|hypothetical protein	--	--	Protein of unknown function (DUF1639)	--	BnaA07g24660D [Brassica napus]
BnaA07g24670D	chrA07	qAT-A07-1	18454307	18455107	--	--	--	--|0.0|boe:106298670|hypothetical protein	--	--	--	--	BnaA07g24670D [Brassica napus]
BnaA07g24680D	chrA07	qAT-A07-1	18467937	18469268	[S]	Function unknown	Cellular Component: nucleus (GO:0005634);; Cellular Component: cytoplasm (GO:0005737);; Biological Process: chromosome segregation (GO:0007059);;	--|1e-106|brp:103830977|hypothetical protein	[S]	Function unknown	Iron-sulfur cluster assembly protein	Protein AE7 OS=Arabidopsis thaliana OX=3702 GN=AE7 PE=1 SV=2	BnaA07g24680D [Brassica napus]
BnaA07g24690D	chrA07	qAT-A07-1	18469811	18470245	--	--	Biological Process: lipid metabolic process (GO:0006629);; Cellular Component: chloroplast (GO:0009507);; Molecular Function: myristoyl-[acyl-carrier-protein] hydrolase activity (GO:0016295);; Molecular Function: palmitoyl-[acyl-carrier-protein] hydrolase activity (GO:0016296);; Molecular Function: dodecanoyl-[acyl-carrier-protein] hydrolase activity (GO:0047381);;	--|7e-15|csat:104787861|hypothetical protein	--	--	--	Acyl-acyl carrier protein thioesterase ATL3, chloroplastic OS=Arabidopsis thaliana OX=3702 GN=ALT3 PE=2 SV=1	BnaA07g24690D [Brassica napus]
BnaA07g24700D	chrA07	qAT-A07-1	18476800	18480209	[R]	General function prediction only	Molecular Function: DNA-binding transcription factor activity (GO:0003700);; Molecular Function: mRNA 3'-UTR binding (GO:0003730);; Cellular Component: cytosol (GO:0005829);; Biological Process: regulation of transcription, DNA-templated (GO:0006355);; Molecular Function: transcription regulatory region DNA binding (GO:0044212);; Molecular Function: metal ion binding (GO:0046872);; Biological Pro…	--|1e-158|bna:111211358|hypothetical protein	[R]	General function prediction only	Helix-loop-helix DNA-binding domain;; Zinc finger C-x8-C-x5-C-x3-H type (and similar)	Zinc finger CCCH domain-containing protein 15 OS=Arabidopsis thaliana OX=3702 GN=At1g68200 PE=2 SV=1	BnaA07g24700D [Brassica napus]
BnaA07g24710D	chrA07	qAT-A07-1	18483048	18484674	--	--	--	--|3e-84|bna:111211358|hypothetical protein	--	--	--	--	BnaA07g24710D [Brassica napus]
BnaA07g24720D	chrA07	qAT-A07-1	18487751	18491091	[R]	General function prediction only	Molecular Function: DNA-binding transcription factor activity (GO:0003700);; Cellular Component: nucleus (GO:0005634);; Biological Process: regulation of transcription, DNA-templated (GO:0006355);; Molecular Function: zinc ion binding (GO:0008270);;	--|0.0|bna:106353857|hypothetical protein	--	--	Zinc finger C-x8-C-x5-C-x3-H type (and similar)	Putative zinc finger protein At1g68190 OS=Arabidopsis thaliana OX=3702 GN=At1g68190 PE=2 SV=1	BnaA07g24720D [Brassica napus]
BnaA07g24730D	chrA07	qAT-A07-1	18492497	18494472	[O]	Posttranslational modification, protein turnover, chaperones	Cellular Component: nucleus (GO:0005634);; Cellular Component: cytoplasm (GO:0005737);; Biological Process: protein sumoylation (GO:0016925);; Molecular Function: protein tag (GO:0031386);;	--|1e-157|brp:103830980|hypothetical protein	[O]	Posttranslational modification, protein turnover, chaperones	Ubiquitin-2 like Rad60 SUMO-like	Small ubiquitin-related modifier 1 OS=Oryza sativa subsp. japonica OX=39947 GN=SUMO1 PE=1 SV=1	BnaA07g24730D [Brassica napus]
BnaA07g24740D	chrA07	qAT-A07-1	18496005	18496611	--	--	Cellular Component: cytoplasm (GO:0005737);; Molecular Function: sulfotransferase activity (GO:0008146);;	--|1e-101|brp:103830983|hypothetical protein	[R]	General function prediction only	Sulfotransferase domain	Cytosolic sulfotransferase 1 OS=Arabidopsis thaliana OX=3702 GN=SOT1 PE=2 SV=1	BnaA07g24740D [Brassica napus]
BnaA07g24750D	chrA07	qAT-A07-1	18496722	18497033	--	--	Cellular Component: cytoplasm (GO:0005737);; Molecular Function: sulfotransferase activity (GO:0008146);;	--|3e-32|brp:103830983|hypothetical protein	[R]	General function prediction only	Sulfotransferase domain	Cytosolic sulfotransferase 1 OS=Arabidopsis thaliana OX=3702 GN=SOT1 PE=2 SV=1	BnaA07g24750D [Brassica napus]
BnaA07g24760D	chrA07	qAT-A07-1	18498019	18498393	--	--	--	K11982|7e-69|boe:106297982|K11982 RNF115_126; E3 ubiquitin-protein ligase RNF115/126 [EC:2.3.2.27]	[O]	Posttranslational modification, protein turnover, chaperones	--	--	BnaA07g24760D [Brassica napus]
BnaA07g24770D	chrA07	qAT-A07-1	18504994	18505410	--	--	--	--	--	--	--	--	BnaA07g24770D [Brassica napus]
BnaA07g24780D	chrA07	qAT-A07-1	18507047	18509520	--	--	--	--|0.0|brp:103830984|hypothetical protein	--	--	Protein of unknown function (DUF3755)	--	BnaA07g24780D [Brassica napus]
BnaA07g24790D	chrA07	qAT-A07-1	18519248	18521459	--	--	Molecular Function: DNA-binding transcription factor activity (GO:0003700);; Cellular Component: nucleus (GO:0005634);; Biological Process: transcription, DNA-templated (GO:0006351);; Biological Process: regulation of transcription, DNA-templated (GO:0006355);; Biological Process: gravitropism (GO:0009630);; Biological Process: leaf morphogenesis (GO:0009965);; Biological Process: positive regula…	--|0.0|brp:103830985|hypothetical protein	[R]	General function prediction only	Zinc-finger of C2H2 type;; MamL-1 domain	Protein indeterminate-domain 14 OS=Arabidopsis thaliana OX=3702 GN=IDD14 PE=1 SV=1	PREDICTED: protein indeterminate-domain 14-like [Brassica rapa]
BnaA07g24800D	chrA07	qAT-A07-1	18528867	18531478	[P]	Inorganic ion transport and metabolism	Molecular Function: zinc ion transmembrane transporter activity (GO:0005385);; Cellular Component: endoplasmic reticulum (GO:0005783);; Biological Process: cellular zinc ion homeostasis (GO:0006882);; Cellular Component: integral component of membrane (GO:0016021);; Biological Process: zinc ion transmembrane transport (GO:0071577);;	K14713|0.0|bna:106353861|K14713 SLC39A7; solute carrier family 39 (zinc transporter), member 7	[P]	Inorganic ion transport and metabolism	ZIP Zinc transporter	IAA-alanine resistance protein 1 OS=Arabidopsis thaliana OX=3702 GN=IAR1 PE=2 SV=3	BnaA07g24800D [Brassica napus]
BnaA07g24810D	chrA07	qAT-A07-1	18531757	18533225	--	--	--	--|0.0|bna:106353863|hypothetical protein	[S]	Function unknown	2OG-Fe(II) oxygenase superfamily;; 2OG-Fe(II) oxygenase superfamily	--	BnaA07g24810D [Brassica napus]
BnaA07g24820D	chrA07	qAT-A07-1	18533850	18536694	--	--	Cellular Component: spindle (GO:0005819);; Biological Process: cytoskeleton organization (GO:0007010);; Molecular Function: microtubule binding (GO:0008017);; Cellular Component: phragmoplast (GO:0009524);; Biological Process: plant-type cell wall biogenesis (GO:0009832);; Cellular Component: cortical microtubule, transverse to long axis (GO:0010005);; Biological Process: xylem and phloem pattern…	--|0.0|brp:103830989|hypothetical protein	--	--	Microtubule-associated protein 70	Microtubule-associated protein 70-1 OS=Arabidopsis thaliana OX=3702 GN=MAP70.1 PE=1 SV=1	BnaA07g24820D [Brassica napus]
BnaA07g24830D	chrA07	qAT-A07-1	18537427	18540340	[G]	Carbohydrate transport and metabolism	Molecular Function: alpha,alpha-trehalose-phosphate synthase (UDP-forming) activity (GO:0003825);; Molecular Function: trehalose-phosphatase activity (GO:0004805);; Cellular Component: cytoplasm (GO:0005737);; Biological Process: trehalose biosynthetic process (GO:0005992);; Biological Process: trehalose metabolism in response to stress (GO:0070413);;	K16055|0.0|brp:103830990|K16055 TPS; trehalose 6-phosphate synthase/phosphatase [EC:2.4.1.15 3.1.3.12]	[G]	Carbohydrate transport and metabolism	Glycosyltransferase family 20;; Trehalose-phosphatase;; haloacid dehalogenase-like hydrolase	Alpha,alpha-trehalose-phosphate synthase [UDP-forming] 6 OS=Arabidopsis thaliana OX=3702 GN=TPS6 PE=1 SV=2	BnaA07g24830D [Brassica napus]
BnaA07g24840D	chrA07	qAT-A07-1	18542478	18545031	[CHR]	--	Cellular Component: peroxisome (GO:0005777);; Molecular Function: glycerate dehydrogenase activity (GO:0008465);; Biological Process: oxidative photosynthetic carbon pathway (GO:0009854);; Biological Process: cellular response to water deprivation (GO:0042631);; Molecular Function: NAD binding (GO:0051287);; Biological Process: cellular response to light stimulus (GO:0071482);;	K15893|0.0|brp:103830991|K15893 HPR1; glycerate dehydrogenase [EC:1.1.1.29]	[C]	Energy production and conversion	D-isomer specific 2-hydroxyacid dehydrogenase, NAD binding domain;; D-isomer specific 2-hydroxyacid dehydrogenase, catalytic domain	Glycerate dehydrogenase HPR, peroxisomal OS=Arabidopsis thaliana OX=3702 GN=HPR PE=1 SV=1	PREDICTED: glycerate dehydrogenase HPR, peroxisomal [Brassica rapa]
BnaA07g24850D	chrA07	qAT-A07-1	18545383	18547177	[I]	Lipid transport and metabolism	Molecular Function: CDP-diacylglycerol-inositol 3-phosphatidyltransferase activity (GO:0003881);; Cellular Component: endoplasmic reticulum (GO:0005783);; Cellular Component: Golgi apparatus (GO:0005794);; Biological Process: phospholipid biosynthetic process (GO:0008654);; Cellular Component: membrane (GO:0016020);; Cellular Component: integral component of membrane (GO:0016021);; Molecular Func…	K00999|1e-166|bna:106353867|K00999 CDIPT; CDP-diacylglycerol--inositol 3-phosphatidyltransferase [EC:2.7.8.11]	[I]	Lipid transport and metabolism	CDP-alcohol phosphatidyltransferase	CDP-diacylglycerol--inositol 3-phosphatidyltransferase 1 OS=Arabidopsis thaliana OX=3702 GN=PIS1 PE=1 SV=2	BnaA07g24850D [Brassica napus]
BnaA07g24860D	chrA07	qAT-A07-1	18554804	18560044	--	--	Cellular Component: cytoplasm (GO:0005737);; Cellular Component: chloroplast (GO:0009507);; Cellular Component: chloroplast thylakoid membrane (GO:0009535);; Cellular Component: chloroplast stroma (GO:0009570);; Biological Process: response to wounding (GO:0009611);; Biological Process: response to bacterium (GO:0009617);; Biological Process: response to fungus (GO:0009620);; Biological Process: …	K00454|0.0|boe:106300607|K00454 LOX2S; lipoxygenase [EC:1.13.11.12]	--	--	Lipoxygenase;; PLAT/LH2 domain	Lipoxygenase 2, chloroplastic OS=Arabidopsis thaliana OX=3702 GN=LOX2 PE=1 SV=1	BnaA07g24860D [Brassica napus]
BnaA07g24870D	chrA07	qAT-A07-1	18566690	18569817	--	--	Cellular Component: cytoplasm (GO:0005737);; Cellular Component: chloroplast (GO:0009507);; Cellular Component: chloroplast thylakoid membrane (GO:0009535);; Cellular Component: chloroplast stroma (GO:0009570);; Biological Process: response to wounding (GO:0009611);; Biological Process: response to bacterium (GO:0009617);; Biological Process: response to fungus (GO:0009620);; Biological Process: …	K00454|0.0|brp:103830995|K00454 LOX2S; lipoxygenase [EC:1.13.11.12]	--	--	Lipoxygenase;; PLAT/LH2 domain	Lipoxygenase 2, chloroplastic OS=Arabidopsis thaliana OX=3702 GN=LOX2 PE=1 SV=1	BnaA07g24870D [Brassica napus]
BnaA07g24880D	chrA07	qAT-A07-1	18569890	18571616	--	--	Cellular Component: cytoplasm (GO:0005737);; Cellular Component: chloroplast (GO:0009507);; Cellular Component: chloroplast thylakoid membrane (GO:0009535);; Cellular Component: chloroplast stroma (GO:0009570);; Biological Process: response to wounding (GO:0009611);; Biological Process: response to bacterium (GO:0009617);; Biological Process: response to fungus (GO:0009620);; Biological Process: …	K00454|0.0|brp:103830995|K00454 LOX2S; lipoxygenase [EC:1.13.11.12]	--	--	Lipoxygenase	Lipoxygenase 2, chloroplastic OS=Arabidopsis thaliana OX=3702 GN=LOX2 PE=1 SV=1	BnaA07g24880D [Brassica napus]
BnaA07g24890D	chrA07	qAT-A07-1	18648077	18650015	[TK]	--	Molecular Function: phosphorelay response regulator activity (GO:0000156);; Molecular Function: DNA binding (GO:0003677);; Molecular Function: DNA-binding transcription factor activity (GO:0003700);; Cellular Component: nucleus (GO:0005634);; Biological Process: transcription, DNA-templated (GO:0006351);; Biological Process: response to cytokinin (GO:0009735);; Biological Process: cytokinin-activ…	K14491|0.0|brp:103831018|K14491 ARR-B; two-component response regulator ARR-B family	[K]	Transcription	Response regulator receiver domain;; Myb-like DNA-binding domain	Two-component response regulator ARR11 OS=Arabidopsis thaliana OX=3702 GN=ARR11 PE=1 SV=1	PREDICTED: two-component response regulator ARR11-like isoform X2 [Brassica rapa]
BnaA07g24900D	chrA07	qAT-A07-1	18650219	18651645	--	--	Molecular Function: metalloendopeptidase activity (GO:0004222);; Biological Process: peptide metabolic process (GO:0006518);; Cellular Component: chloroplast (GO:0009507);; Cellular Component: chloroplast thylakoid (GO:0009534);; Cellular Component: chloroplast thylakoid membrane (GO:0009535);; Cellular Component: chloroplast envelope (GO:0009941);; Cellular Component: integral component of membr…	--|1e-160|brp:103831017|hypothetical protein	[O]	Posttranslational modification, protein turnover, chaperones	--	Protein HHL1, chloroplastic OS=Arabidopsis thaliana OX=3702 GN=HHL1 PE=1 SV=1	BnaA07g24900D [Brassica napus]
BnaA07g24910D	chrA07	qAT-A07-1	18651983	18656265	--	--	Molecular Function: metalloendopeptidase activity (GO:0004222);; Cellular Component: cytoplasm (GO:0005737);; Biological Process: peptide metabolic process (GO:0006518);; Molecular Function: metal ion binding (GO:0046872);;	K01392|0.0|bna:106410390|K01392 THOP1; thimet oligopeptidase [EC:3.4.24.15]	[O]	Posttranslational modification, protein turnover, chaperones	Peptidase family M3	Probable thimet oligopeptidase OS=Arabidopsis thaliana OX=3702 GN=At1g67690 PE=3 SV=1	BnaA07g24910D [Brassica napus]
BnaA07g24920D	chrA07	qAT-A07-1	18656558	18659026	--	--	--	K03108|0.0|bna:106410392|K03108 SRP72; signal recognition particle subunit SRP72	[U]	Intracellular trafficking, secretion, and vesicular transport	Putative TPR-like repeat;; Tetratricopeptide repeat;; Tetratricopeptide repeat;; Anaphase-promoting complex, cyclosome, subunit 3;; Tetratricopeptide repeat;; Tetratricopeptide repeat;; Tetratricopeptide repeat;; Bacterial transcriptional activator domain	--	BnaA07g24920D [Brassica napus]
BnaA07g24930D	chrA07	qAT-A07-1	18659092	18659463	--	--	--	K03108|2e-73|bna:106410392|K03108 SRP72; signal recognition particle subunit SRP72	[U]	Intracellular trafficking, secretion, and vesicular transport	SRP72 RNA-binding domain	--	BnaA07g24930D [Brassica napus]
BnaA07g24940D	chrA07	qAT-A07-1	18662074	18664620	--	--	--	--|0.0|bna:106409164|hypothetical protein	--	--	Protein of unknown function (DUF3537)	--	uncharacterized protein BNAA07G24940D [Brassica napus]
BnaA07g24950D	chrA07	qAT-A07-1	18668675	18669869	--	--	Molecular Function: histone acetyltransferase activity (GO:0004402);; Cellular Component: nucleus (GO:0005634);; Cellular Component: nuclear heterochromatin (GO:0005720);; Biological Process: transcription, DNA-templated (GO:0006351);; Biological Process: regulation of transcription, DNA-templated (GO:0006355);; Molecular Function: zinc ion binding (GO:0008270);; Molecular Function: methyl-CpG bi…	K22768|1e-22|bna:111212935|K22768 MBD9; methyl-CpG-binding domain-containing protein 9 [EC:2.3.1.48]	--	--	--	Methyl-CpG-binding domain-containing protein 9 OS=Arabidopsis thaliana OX=3702 GN=MBD9 PE=2 SV=1	BnaA07g24950D [Brassica napus]
BnaA07g24960D	chrA07	qAT-A07-1	18670570	18675417	--	--	Cellular Component: plasma membrane (GO:0005886);; Cellular Component: chloroplast (GO:0009507);; Biological Process: response to wounding (GO:0009611);; Biological Process: jasmonic acid biosynthetic process (GO:0009695);; Molecular Function: linoleate 13S-lipoxygenase activity (GO:0016165);; Biological Process: oxylipin biosynthetic process (GO:0031408);; Biological Process: lipid oxidation (GO…	K00454|0.0|bna:106410673|K00454 LOX2S; lipoxygenase [EC:1.13.11.12]	--	--	Lipoxygenase;; PLAT/LH2 domain	Lipoxygenase 6, chloroplastic OS=Arabidopsis thaliana OX=3702 GN=LOX6 PE=2 SV=1	BnaA07g24960D [Brassica napus]
BnaA07g24970D	chrA07	qAT-A07-1	18679948	18684069	[V]	Defense mechanisms	Molecular Function: chromatin binding (GO:0003682);; Molecular Function: ubiquitin-protein transferase activity (GO:0004842);; Cellular Component: nucleus (GO:0005634);; Cellular Component: nuclear heterochromatin (GO:0005720);; Molecular Function: zinc ion binding (GO:0008270);; Molecular Function: methyl-CpG binding (GO:0008327);; Biological Process: maintenance of DNA methylation (GO:0010216);…	K10638|0.0|brp:103831022|K10638 UHRF1; E3 ubiquitin-protein ligase UHRF1 [EC:2.3.2.27]	--	--	SAD/SRA domain;; RING-type zinc-finger;; Zinc finger, C3HC4 type (RING finger);; Zinc finger, C3HC4 type (RING finger);; Zinc finger, C3HC4 type (RING finger);; zinc finger of C3HC4-type, RING;; Ring finger domain	E3 ubiquitin-protein ligase ORTHRUS 2 OS=Arabidopsis thaliana OX=3702 GN=ORTH2 PE=1 SV=1	BnaA07g24970D [Brassica napus]
BnaA07g24980D	chrA07	qAT-A07-1	18685298	18693384	[L]	Replication, recombination and repair	Molecular Function: nucleotide binding (GO:0000166);; Molecular Function: DNA binding (GO:0003677);; Molecular Function: DNA-directed DNA polymerase activity (GO:0003887);; Cellular Component: nucleus (GO:0005634);; Biological Process: DNA replication (GO:0006260);; Biological Process: cellular response to DNA damage stimulus (GO:0006974);; Molecular Function: 3'-5' exonuclease activity (GO:00084…	K02350|0.0|bna:106410865|K02350 REV3L; DNA polymerase zeta [EC:2.7.7.7]	[L]	Replication, recombination and repair	DNA polymerase family B;; DNA polymerase family B, exonuclease domain;; C4-type zinc-finger of DNA polymerase delta	DNA polymerase zeta catalytic subunit OS=Arabidopsis thaliana OX=3702 GN=REV3 PE=2 SV=1	BnaA07g24980D [Brassica napus]
BnaA07g24990D	chrA07	qAT-A07-1	18695240	18701313	--	--	Molecular Function: alpha-1,4-glucosidase activity (GO:0004558);; Molecular Function: mannosyl-oligosaccharide glucosidase activity (GO:0004573);; Cellular Component: endoplasmic reticulum (GO:0005783);; Cellular Component: endoplasmic reticulum membrane (GO:0005789);; Biological Process: oligosaccharide metabolic process (GO:0009311);; Biological Process: epidermal cell differentiation (GO:00099…	K01228|0.0|bna:106411018|K01228 MOGS; mannosyl-oligosaccharide glucosidase [EC:3.2.1.106]	[G]	Carbohydrate transport and metabolism	Glycosyl hydrolase family 63 C-terminal domain;; Glycosyl hydrolase family 63 N-terminal domain	Mannosyl-oligosaccharide glucosidase GCS1 OS=Arabidopsis thaliana OX=3702 GN=GCS1 PE=1 SV=1	BnaA07g24990D [Brassica napus]
BnaA07g25000D	chrA07	qAT-A07-1	18702614	18702881	--	--	--	--|1e-49|brp:103831025|hypothetical protein	--	--	--	--	PREDICTED: uncharacterized protein LOC103831025 [Brassica rapa]
BnaA07g25010D	chrA07	qAT-A07-1	18703627	18705059	[J]	Translation, ribosomal structure and biogenesis	Molecular Function: structural constituent of ribosome (GO:0003735);; Cellular Component: nucleolus (GO:0005730);; Cellular Component: vacuole (GO:0005773);; Biological Process: translation (GO:0006412);; Cellular Component: plasmodesma (GO:0009506);; Cellular Component: membrane (GO:0016020);; Cellular Component: cytosolic large ribosomal subunit (GO:0022625);; Cellular Component: cytosolic ribo…	K02880|1e-145|brp:103831026|K02880 RP-L17e; large subunit ribosomal protein L17e	[J]	Translation, ribosomal structure and biogenesis	Ribosomal protein L22p/L17e	60S ribosomal protein L17-2 OS=Arabidopsis thaliana OX=3702 GN=RPL17B PE=2 SV=2	PREDICTED: 60S ribosomal protein L17-2-like [Brassica rapa]
BnaA07g25020D	chrA07	qAT-A07-1	18705927	18711272	[R]	General function prediction only	--	--|0.0|brp:103831027|hypothetical protein	[OR]	--	Peptidase family M28	--	PREDICTED: endoplasmic reticulum metallopeptidase 1-like [Brassica rapa]
BnaA07g25030D	chrA07	qAT-A07-1	18712515	18714293	--	--	Cellular Component: Golgi membrane (GO:0000139);; Cellular Component: endosome (GO:0005768);; Cellular Component: Golgi apparatus (GO:0005794);; Cellular Component: trans-Golgi network (GO:0005802);; Cellular Component: integral component of membrane (GO:0016021);; Molecular Function: transferase activity, transferring glycosyl groups (GO:0016757);; Biological Process: pectin biosynthetic process…	--|0.0|bna:106410827|hypothetical protein	[GMW]	--	Exostosin family	Probable arabinosyltransferase ARAD1 OS=Arabidopsis thaliana OX=3702 GN=ARAD1 PE=1 SV=1	probable arabinosyltransferase ARAD1 [Brassica napus]
BnaA07g25040D	chrA07	qAT-A07-1	18715306	18716548	--	--	Cellular Component: vacuole (GO:0005773);; Cellular Component: endoplasmic reticulum (GO:0005783);; Cellular Component: lipid droplet (GO:0005811);; Biological Process: pollen development (GO:0009555);; Biological Process: lipid particle organization (GO:0034389);; Biological Process: positive regulation of growth (GO:0045927);; Biological Process: developmental vegetative growth (GO:0080186);; B…	--|1e-167|bna:106410828|hypothetical protein	--	--	Rubber elongation factor protein (REF)	REF/SRPP-like protein At1g67360 OS=Arabidopsis thaliana OX=3702 GN=At1g67360 PE=2 SV=1	REF/SRPP-like protein At1g67360 [Brassica napus]
BnaA07g25050D	chrA07	qAT-A07-1	18717625	18718767	--	--	--	--|0.0|brp:103831477|hypothetical protein	--	--	F-box associated domain;; F-box domain	Putative F-box protein At1g26515 OS=Arabidopsis thaliana OX=3702 GN=At1g26515 PE=4 SV=1	PREDICTED: putative F-box protein At1g26515 [Brassica rapa]
BnaA07g25060D	chrA07	qAT-A07-1	18721879	18723432	--	--	Cellular Component: nucleus (GO:0005634);; Biological Process: protein ubiquitination (GO:0016567);;	--|0.0|bna:106411297|hypothetical protein	--	--	MYND finger	F-box protein At1g67340 OS=Arabidopsis thaliana OX=3702 GN=At1g67340 PE=1 SV=1	F-box protein At1g67340 [Brassica napus]
BnaA07g25070D	chrA07	qAT-A07-1	18738382	18739257	--	--	Cellular Component: Golgi membrane (GO:0000139);; Cellular Component: endosome (GO:0005768);; Cellular Component: Golgi apparatus (GO:0005794);; Cellular Component: trans-Golgi network (GO:0005802);; Molecular Function: methyltransferase activity (GO:0008168);; Cellular Component: integral component of membrane (GO:0016021);; Biological Process: xylan biosynthetic process (GO:0045492);;	--|0.0|brp:103831033|hypothetical protein	--	--	Polysaccharide biosynthesis	Probable methyltransferase At1g27930 OS=Arabidopsis thaliana OX=3702 GN=At1g27930 PE=1 SV=1	PREDICTED: probable methyltransferase At1g27930 [Brassica rapa]
BnaA07g25080D	chrA07	qAT-A07-1	18739344	18745165	--	--	Molecular Function: zinc ion binding (GO:0008270);;	--|0.0|brp:103831034|hypothetical protein	[R]	General function prediction only	Zn-finger in Ran binding protein and others	RanBP2-type zinc finger protein At1g67325 OS=Arabidopsis thaliana OX=3702 GN=At1g67325 PE=1 SV=1	BnaA07g25080D [Brassica napus]
BnaA07g25090D	chrA07	qAT-A07-1	18746324	18749894	[L]	Replication, recombination and repair	Molecular Function: single-stranded DNA binding (GO:0003697);; Molecular Function: DNA-directed DNA polymerase activity (GO:0003887);; Molecular Function: DNA primase activity (GO:0003896);; Cellular Component: alpha DNA polymerase:primase complex (GO:0005658);; Molecular Function: metal ion binding (GO:0046872);; Molecular Function: 4 iron, 4 sulfur cluster binding (GO:0051539);;	K02685|0.0|brp:103831035|K02685 PRI2; DNA primase large subunit	[L]	Replication, recombination and repair	Eukaryotic and archaeal DNA primase, large subunit	Probable DNA primase large subunit OS=Arabidopsis thaliana OX=3702 GN=At1g67320 PE=2 SV=2	BnaA07g25090D [Brassica napus]
BnaA07g25100D	chrA07	qAT-A07-1	18753935	18759298	--	--	Molecular Function: transcriptional activator activity, RNA polymerase II proximal promoter sequence-specific DNA binding (GO:0001077);; Cellular Component: nucleus (GO:0005634);; Cellular Component: cytosol (GO:0005829);; Biological Process: regulation of transcription, DNA-templated (GO:0006355);; Molecular Function: sequence-specific DNA binding (GO:0043565);; Biological Process: positive regu…	K21596|0.0|bna:106410961|K21596 CAMTA; calmodulin-binding transcription activator	[S]	Function unknown	CG-1 domain;; IQ calmodulin-binding motif;; IPT/TIG domain;; Ankyrin repeats (many copies);; Ankyrin repeats (3 copies)	Calmodulin-binding transcription activator 4 OS=Arabidopsis thaliana OX=3702 GN=CAMTA4 PE=1 SV=1	BnaA07g25100D [Brassica napus]
BnaA07g25110D	chrA07	qAT-A07-1	18761213	18763618	--	--	Molecular Function: DNA binding (GO:0003677);; Molecular Function: DNA-binding transcription factor activity (GO:0003700);; Cellular Component: nucleus (GO:0005634);; Biological Process: transcription, DNA-templated (GO:0006351);; Biological Process: flower development (GO:0009908);;	--|0.0|bna:106410112|hypothetical protein	--	--	TCP family transcription factor	Transcription factor TCP1 OS=Arabidopsis thaliana OX=3702 GN=TCP1 PE=1 SV=1	BnaA07g25110D [Brassica napus]
BnaA07g25120D	chrA07	qAT-A07-1	18765496	18766557	--	--	Biological Process: cell cycle (GO:0007049);; Biological Process: cell division (GO:0051301);;	K11599|1e-100|bna:106407431|K11599 POMP; proteasome maturation protein	[O]	Posttranslational modification, protein turnover, chaperones	Proteasome maturation factor UMP1	Cyclin-B1-2 OS=Oryza sativa subsp. japonica OX=39947 GN=CYCB1-2 PE=3 SV=1	cyclin-B1-2 [Brassica napus]
BnaA07g25130D	chrA07	qAT-A07-1	18768119	18772016	--	--	Molecular Function: transcription coregulator activity (GO:0003712);; Cellular Component: nucleus (GO:0005634);; Biological Process: transcription, DNA-templated (GO:0006351);; Biological Process: regulation of transcription, DNA-templated (GO:0006355);; Molecular Function: zinc ion binding (GO:0008270);; Biological Process: histone acetylation (GO:0016573);; Molecular Function: transferase activ…	K04498|0.0|brp:103831482|K04498 EP300; E1A/CREB-binding protein [EC:2.3.1.48]	[K]	Transcription	Histone acetylation protein;; TAZ zinc finger;; PHD-finger;; Zinc finger, ZZ type	Histone acetyltransferase HAC2 OS=Arabidopsis thaliana OX=3702 GN=HAC2 PE=2 SV=2	BnaA07g25130D [Brassica napus]
BnaA07g25140D	chrA07	qAT-A07-1	18777207	18781385	--	--	--	K11492|0.0|brp:103831039|K11492 NCAPG2; condensin-2 complex subunit G2	[S]	Function unknown	Condensin II non structural maintenance of chromosomes subunit;; HEAT repeat	--	BnaA07g25140D [Brassica napus]
BnaA07g25150D	chrA07	qAT-A07-1	18787424	18789722	--	--	--	--|0.0|bna:106426270|hypothetical protein	--	--	F-box-like;; F-box domain	Putative F-box/LRR-repeat protein At5g54820 OS=Arabidopsis thaliana OX=3702 GN=At5g54820 PE=4 SV=1	BnaA07g25150D [Brassica napus]
BnaA07g25160D	chrA07	qAT-A07-1	18791735	18793898	--	--	Molecular Function: DNA binding (GO:0003677);; Molecular Function: RNA binding (GO:0003723);; Molecular Function: mRNA binding (GO:0003729);; Molecular Function: endonuclease activity (GO:0004519);; Molecular Function: endoribonuclease activity (GO:0004521);; Molecular Function: calmodulin binding (GO:0005516);; Cellular Component: nucleus (GO:0005634);; Cellular Component: cytoplasm (GO:0005737)…	K20102|0.0|bna:106410864|K20102 YTHDF; YTH domain-containing family protein	[R]	General function prediction only	YT521-B-like domain	30-kDa cleavage and polyadenylation specificity factor 30 OS=Arabidopsis thaliana OX=3702 GN=CPSF30 PE=1 SV=1	BnaA07g25160D [Brassica napus]
BnaA07g25170D	chrA07	qAT-A07-1	18794218	18794991	--	--	Cellular Component: proteasome complex (GO:0000502);; Biological Process: double-strand break repair via homologous recombination (GO:0000724);; Biological Process: mRNA export from nucleus (GO:0006406);; Cellular Component: proteasome regulatory particle, lid subcomplex (GO:0008541);; Biological Process: proteasome assembly (GO:0043248);;	K10881|7e-46|brp:103831044|K10881 SHFM1; 26 proteasome complex subunit DSS1	[S]	Function unknown	DSS1/SEM1 family	Protein DELETION OF SUV3 SUPPRESSOR 1(I) OS=Arabidopsis thaliana OX=3702 GN=DSS1(I) PE=1 SV=1	BnaA07g25170D [Brassica napus]
BnaA07g25180D	chrA07	qAT-A07-1	18795431	18796821	--	--	Cellular Component: cytosol (GO:0005829);; Biological Process: single fertilization (GO:0007338);; Biological Process: pollen germination (GO:0009846);; Biological Process: pollen tube growth (GO:0009860);; Molecular Function: transferase activity (GO:0016740);;	--|0.0|bna:106407041|hypothetical protein	--	--	--	Protein CDI OS=Arabidopsis thaliana OX=3702 GN=CDI PE=2 SV=1	BnaA07g25180D [Brassica napus]
BnaA07g25190D	chrA07	qAT-A07-1	18796994	18797726	--	--	--	--|8e-59|brp:103831046|hypothetical protein	--	--	BTK motif	--	BnaA07g25190D [Brassica napus]
BnaA07g25200D	chrA07	qAT-A07-1	18798054	18799792	--	--	--	--|0.0|brp:103831047|hypothetical protein	--	--	Nuclease-related domain	--	BnaA07g25200D [Brassica napus]
BnaA07g28680D	chrA07	qAT-A07-2	20678428	20681089	--	--	--	--|0.0|bna:106429558|hypothetical protein	--	--	MYND finger	--	zinc finger MYND domain-containing protein 15 isoform X1 [Brassica napus]
BnaA07g28690D	chrA07	qAT-A07-2	20681386	20683644	--	--	--	--|0.0|bna:106429557|hypothetical protein	--	--	--	--	uncharacterized protein BNAA07G28690D [Brassica napus]
BnaA07g28700D	chrA07	qAT-A07-2	20684038	20685468	--	--	--	--|0.0|bna:106429542|hypothetical protein	--	--	Protein of unknown function (DUF674)	--	BnaA07g28700D [Brassica napus]
BnaA07g28710D	chrA07	qAT-A07-2	20687118	20688254	--	--	Molecular Function: metalloendopeptidase activity (GO:0004222);; Cellular Component: plasma membrane (GO:0005886);; Biological Process: multicellular organism development (GO:0007275);; Molecular Function: zinc ion binding (GO:0008270);; Biological Process: response to salt stress (GO:0009651);; Biological Process: response to jasmonic acid (GO:0009753);; Cellular Component: extracellular matrix …	--|0.0|brp:103831562|hypothetical protein	[OW]	--	Matrixin;; Putative peptidoglycan binding domain	Metalloendoproteinase 2-MMP OS=Arabidopsis thaliana OX=3702 GN=2MMP PE=1 SV=1	BnaA07g28710D [Brassica napus]
BnaA07g28720D	chrA07	qAT-A07-2	20705258	20707934	[D]	Cell cycle control, cell division, chromosome partitioning	Cellular Component: nucleus (GO:0005634);; Biological Process: cell cycle (GO:0007049);; Biological Process: cell division (GO:0051301);;	K18810|0.0|brp:103832245|K18810 CYCD1_2_4; cyclin D1/2/4, plant	[D]	Cell cycle control, cell division, chromosome partitioning	Cyclin, N-terminal domain;; Cyclin, C-terminal domain	Cyclin-D1-1 OS=Arabidopsis thaliana OX=3702 GN=CYCD1-1 PE=1 SV=3	BnaA07g28720D [Brassica napus]
BnaA07g28730D	chrA07	qAT-A07-2	20715600	20717293	--	--	Cellular Component: Golgi membrane (GO:0000139);; Cellular Component: Golgi apparatus (GO:0005794);; Biological Process: xyloglucan metabolic process (GO:0010411);; Cellular Component: integral component of membrane (GO:0016021);; Molecular Function: O-acetyltransferase activity (GO:0016413);;	--|0.0|brp:103831563|hypothetical protein	--	--	GDSL/SGNH-like Acyl-Esterase family found in Pmr5 and Cas1p;; PMR5 N terminal Domain	Protein ALTERED XYLOGLUCAN 4 OS=Arabidopsis thaliana OX=3702 GN=AXY4 PE=1 SV=1	BnaA07g28730D [Brassica napus]
BnaA07g28740D	chrA07	qAT-A07-2	20719653	20722164	--	--	Cellular Component: plasma membrane (GO:0005886);; Biological Process: transport (GO:0006810);; Cellular Component: integral component of membrane (GO:0016021);; Molecular Function: transmembrane transporter activity (GO:0022857);;	--|0.0|brp:103831564|hypothetical protein	--	--	EamA-like transporter family	WAT1-related protein At1g70260 OS=Arabidopsis thaliana OX=3702 GN=At1g70260 PE=2 SV=1	BnaA07g28740D [Brassica napus]
BnaA07g28750D	chrA07	qAT-A07-2	20725188	20727665	[S]	Function unknown	--	--|0.0|brp:103831565|hypothetical protein	--	--	NHL repeat	Protein SUPPRESSOR OF QUENCHING 1, chloroplastic OS=Arabidopsis thaliana OX=3702 GN=SOQ1 PE=1 SV=1	BnaA07g28750D [Brassica napus]
BnaA07g28760D	chrA07	qAT-A07-2	20730606	20735792	[S]	Function unknown	Molecular Function: protein serine/threonine kinase activity (GO:0004674);; Molecular Function: ATP binding (GO:0005524);; Cellular Component: plasma membrane (GO:0005886);; Cellular Component: integral component of membrane (GO:0016021);;	--|0.0|brp:103831566|hypothetical protein	--	--	Di-glucose binding within endoplasmic reticulum;; Leucine rich repeat;; Leucine Rich repeats (2 copies)	Probable LRR receptor-like serine/threonine-protein kinase At1g56140 OS=Arabidopsis thaliana OX=3702 GN=At1g56140 PE=2 SV=2	BnaA07g28760D [Brassica napus]
BnaA07g28770D	chrA07	qAT-A07-2	20739684	20739977	--	--	--	--|1e-21|crb:17893671|hypothetical protein	--	--	--	--	BnaC06g31750D [Brassica napus]
BnaA07g28780D	chrA07	qAT-A07-2	20741507	20743793	--	--	Molecular Function: zinc ion binding (GO:0008270);; Cellular Component: chloroplast (GO:0009507);; Cellular Component: chloroplast stroma (GO:0009570);; Biological Process: chloroplast organization (GO:0009658);; Biological Process: chloroplast mRNA modification (GO:1900871);;	--|0.0|brp:103831601|hypothetical protein	[R]	General function prediction only	Zn-finger in Ran binding protein and others	Zinc finger protein VAR3, chloroplastic OS=Arabidopsis thaliana OX=3702 GN=VAR3 PE=1 SV=2	PREDICTED: zinc finger protein VAR3, chloroplastic [Brassica rapa]
BnaA07g28790D	chrA07	qAT-A07-2	20752829	20754549	--	--	Cellular Component: lipid droplet (GO:0005811);; Biological Process: response to abscisic acid (GO:0009737);; Biological Process: drought recovery (GO:0009819);; Molecular Function: metal ion binding (GO:0046872);; Molecular Function: plant seed peroxidase activity (GO:1990137);;	K17991|1e-140|brp:103831602|K17991 PXG; peroxygenase [EC:1.11.2.3]	--	--	Caleosin related protein	Probable peroxygenase 4 OS=Arabidopsis thaliana OX=3702 GN=PXG4 PE=1 SV=1	PREDICTED: probable peroxygenase 4 [Brassica rapa]
BnaA09g36510D	chrA09	qAT-A09-1	26396367	26400148	--	--	Molecular Function: G-protein coupled receptor binding (GO:0001664);; Molecular Function: GTPase activity (GO:0003924);; Molecular Function: obsolete signal transducer activity (GO:0004871);; Molecular Function: GTP binding (GO:0005525);; Cellular Component: nucleus (GO:0005634);; Cellular Component: heterotrimeric G-protein complex (GO:0005834);; Biological Process: adenylate cyclase-modulating …	--|6e-07|ath:AT2G23460|hypothetical protein	[DT]	--	--	Extra-large guanine nucleotide-binding protein 1 OS=Arabidopsis thaliana OX=3702 GN=XLG1 PE=1 SV=2	BnaA09g27160D [Brassica napus]
BnaA09g36520D	chrA09	qAT-A09-1	26402862	26405849	--	--	--	K03860|0.0|brp:103841623|K03860 PIGQ; phosphatidylinositol N-acetylglucosaminyltransferase subunit Q	[MO]	--	N-acetylglucosaminyl transferase component (Gpi1)	--	PREDICTED: N-acetylglucosaminyl-phosphatidylinositol biosynthetic protein gpi1 isoform X1 [Brassica rapa]
BnaA09g36530D	chrA09	qAT-A09-1	26407507	26410333	[R]	General function prediction only	Molecular Function: GTP binding (GO:0005525);; Biological Process: regulation of transcription, DNA-templated (GO:0006355);; Biological Process: response to light stimulus (GO:0009416);; Cellular Component: chloroplast (GO:0009507);; Cellular Component: chloroplast stroma (GO:0009570);; Biological Process: response to absence of light (GO:0009646);; Biological Process: chloroplast organization (G…	--|0.0|bna:106368017|hypothetical protein	[R]	General function prediction only	50S ribosome-binding GTPase	GTP-binding protein BRASSINAZOLE INSENSITIVE PALE GREEN 2, chloroplastic OS=Arabidopsis thaliana OX=3702 GN=BPG2 PE=1 SV=1	GTP-binding protein BRASSINAZOLE INSENSITIVE PALE GREEN 2, chloroplastic-like [Brassica napus]
BnaA09g36540D	chrA09	qAT-A09-1	26410475	26412412	[J]	Translation, ribosomal structure and biogenesis	Molecular Function: mRNA 3'-UTR binding (GO:0003730);; Cellular Component: chloroplast (GO:0009507);; Cellular Component: chloroplast stroma (GO:0009570);; Biological Process: chloroplast organization (GO:0009658);; Molecular Function: translation release factor activity, codon specific (GO:0016149);; Biological Process: regulation of growth (GO:0040008);; Biological Process: regulation of mRNA s…	--|0.0|bna:106368016|hypothetical protein	[J]	Translation, ribosomal structure and biogenesis	PCRF domain;; RF-1 domain	Peptide chain release factor PrfB3, chloroplastic OS=Arabidopsis thaliana OX=3702 GN=PRFB3 PE=2 SV=1	peptide chain release factor PrfB3, chloroplastic [Brassica napus]
BnaA09g36550D	chrA09	qAT-A09-1	26419184	26421325	--	--	Cellular Component: extracellular region (GO:0005576);; Cellular Component: cytoplasm (GO:0005737);; Cellular Component: plasma membrane (GO:0005886);; Biological Process: cell cycle (GO:0007049);; Biological Process: multicellular organism development (GO:0007275);; Cellular Component: plant-type cell wall (GO:0009505);; Molecular Function: transferase activity, transferring glycosyl groups (GO:…	--|0.0|bna:106451589|hypothetical protein	--	--	Glycosyltransferase family 92	Glycosyltransferase-like At3g57200 OS=Arabidopsis thaliana OX=3702 GN=At3g57200 PE=2 SV=1	glycosyltransferase-like At3g57200 [Brassica napus]
BnaA09g36560D	chrA09	qAT-A09-1	26421417	26423180	--	--	Cellular Component: extracellular region (GO:0005576);; Cellular Component: cytoplasm (GO:0005737);; Cellular Component: plasma membrane (GO:0005886);; Biological Process: cell cycle (GO:0007049);; Biological Process: multicellular organism development (GO:0007275);; Cellular Component: plant-type cell wall (GO:0009505);; Molecular Function: transferase activity, transferring glycosyl groups (GO:…	--|0.0|bna:106451589|hypothetical protein	--	--	--	Glycosyltransferase-like At3g57200 OS=Arabidopsis thaliana OX=3702 GN=At3g57200 PE=2 SV=1	glycosyltransferase-like At3g57200 [Brassica napus]
BnaA09g36570D	chrA09	qAT-A09-1	26423518	26426257	[M]	Cell wall/membrane/envelope biogenesis	--	K01001|0.0|bna:106451583|K01001 ALG7; UDP-N-acetylglucosamine--dolichyl-phosphate N-acetylglucosaminephosphotransferase [EC:2.7.8.15]	[G]	Carbohydrate transport and metabolism	Glycosyl transferase family 4	--	UDP-N-acetylglucosamine--dolichyl-phosphate N-acetylglucosaminephosphotransferase-like [Brassica napus]
BnaA09g36580D	chrA09	qAT-A09-1	26426367	26427705	--	--	Molecular Function: glucan exo-1,3-beta-glucosidase activity (GO:0004338);; Cellular Component: cell wall (GO:0005618);; Cellular Component: vacuole (GO:0005773);; Cellular Component: endoplasmic reticulum (GO:0005783);; Biological Process: carbohydrate metabolic process (GO:0005975);; Molecular Function: cellulase activity (GO:0008810);; Biological Process: response to cold (GO:0009409);; Biolog…	--|0.0|bna:111198011|hypothetical protein	--	--	Glycosyl hydrolases family 17	Glucan endo-1,3-beta-glucosidase, acidic isoform OS=Arabidopsis thaliana OX=3702 GN=BG2 PE=1 SV=2	glucan endo-1,3-beta-glucosidase, acidic isoform-like [Brassica napus]
BnaA09g36590D	chrA09	qAT-A09-1	26432145	26432448	--	--	Cellular Component: cell wall (GO:0005618);; Cellular Component: vacuole (GO:0005773);; Cellular Component: endoplasmic reticulum (GO:0005783);; Biological Process: carbohydrate metabolic process (GO:0005975);; Molecular Function: cellulase activity (GO:0008810);; Biological Process: response to bacterium (GO:0009617);; Molecular Function: polysaccharide binding (GO:0030247);; Molecular Function:…	--|1e-17|brp:103842320|hypothetical protein	--	--	--	Probable glucan endo-1,3-beta-glucosidase BG3 OS=Arabidopsis thaliana OX=3702 GN=BG3 PE=2 SV=1	PREDICTED: glucan endo-1,3-beta-glucosidase, acidic isoform-like [Brassica rapa]
BnaA09g36600D	chrA09	qAT-A09-1	26432564	26433108	--	--	Molecular Function: glucan exo-1,3-beta-glucosidase activity (GO:0004338);; Cellular Component: cell wall (GO:0005618);; Cellular Component: vacuole (GO:0005773);; Cellular Component: endoplasmic reticulum (GO:0005783);; Biological Process: carbohydrate metabolic process (GO:0005975);; Molecular Function: cellulase activity (GO:0008810);; Biological Process: response to cold (GO:0009409);; Biolog…	--|7e-82|boe:106309869|hypothetical protein	--	--	Glycosyl hydrolases family 17	Glucan endo-1,3-beta-glucosidase, acidic isoform OS=Arabidopsis thaliana OX=3702 GN=BG2 PE=1 SV=2	PREDICTED: LOW QUALITY PROTEIN: glucan endo-1,3-beta-glucosidase, acidic isoform-like [Brassica oleracea var. oleracea]
BnaA09g36610D	chrA09	qAT-A09-1	26435653	26436907	--	--	Molecular Function: glucan exo-1,3-beta-glucosidase activity (GO:0004338);; Cellular Component: cell wall (GO:0005618);; Cellular Component: vacuole (GO:0005773);; Cellular Component: endoplasmic reticulum (GO:0005783);; Biological Process: carbohydrate metabolic process (GO:0005975);; Molecular Function: cellulase activity (GO:0008810);; Biological Process: response to cold (GO:0009409);; Biolog…	--|0.0|bna:106451586|hypothetical protein	--	--	Glycosyl hydrolases family 17	Glucan endo-1,3-beta-glucosidase, acidic isoform OS=Arabidopsis thaliana OX=3702 GN=BG2 PE=1 SV=2	glucan endo-1,3-beta-glucosidase, acidic isoform-like [Brassica napus]
BnaA09g36620D	chrA09	qAT-A09-1	26442165	26443778	--	--	Cellular Component: chloroplast (GO:0009507);; Cellular Component: plastid (GO:0009536);; Cellular Component: chloroplast inner membrane (GO:0009706);; Cellular Component: chloroplast envelope (GO:0009941);; Biological Process: pollen wall assembly (GO:0010208);; Molecular Function: fatty acid transmembrane transporter activity (GO:0015245);; Biological Process: fatty acid transport (GO:0015908);…	--|1e-152|bna:106451581|hypothetical protein	[S]	Function unknown	Transmembrane proteins 14C	Protein FATTY ACID EXPORT 1, chloroplastic OS=Arabidopsis thaliana OX=3702 GN=FAX1 PE=1 SV=1	protein FATTY ACID EXPORT 1, chloroplastic-like [Brassica napus]
BnaA09g36630D	chrA09	qAT-A09-1	26443827	26446268	--	--	Molecular Function: mRNA binding (GO:0003729);; Molecular Function: translation initiation factor activity (GO:0003743);; Cellular Component: nucleus (GO:0005634);; Cellular Component: cytoplasm (GO:0005737);; Cellular Component: cytosol (GO:0005829);; Cellular Component: eukaryotic translation initiation factor 3 complex (GO:0005852);; Cellular Component: plasma membrane (GO:0005886);; Biologica…	K03250|0.0|brp:103841636|K03250 EIF3E; translation initiation factor 3 subunit E	[J]	Translation, ribosomal structure and biogenesis	eIF3 subunit 6 N terminal domain;; PCI domain	Eukaryotic translation initiation factor 3 subunit E OS=Arabidopsis thaliana OX=3702 GN=TIF3E1 PE=1 SV=1	PREDICTED: eukaryotic translation initiation factor 3 subunit E [Brassica rapa]
BnaA09g36640D	chrA09	qAT-A09-1	26450488	26450627	--	--	--	--	--	--	--	--	--
BnaA09g36650D	chrA09	qAT-A09-1	26450681	26459732	[KL]	--	Molecular Function: DNA binding (GO:0003677);; Molecular Function: helicase activity (GO:0004386);; Molecular Function: ATP binding (GO:0005524);; Biological Process: DNA repair (GO:0006281);; Biological Process: chromatin remodeling (GO:0006338);; Biological Process: transcription, DNA-templated (GO:0006351);; Biological Process: regulation of transcription, DNA-templated (GO:0006355);; Biologic…	K11665|0.0|boe:106311827|K11665 INO80; DNA helicase INO80 [EC:3.6.4.12]	[L]	Replication, recombination and repair	DNA-binding domain;; SNF2 family N-terminal domain;; Type III restriction enzyme, res subunit;; Helicase conserved C-terminal domain	DNA helicase INO80 OS=Arabidopsis thaliana OX=3702 GN=INO80 PE=2 SV=2	PREDICTED: DNA helicase INO80 [Brassica oleracea var. oleracea]
BnaA09g36660D	chrA09	qAT-A09-1	26461411	26466524	[P]	Inorganic ion transport and metabolism	Molecular Function: calcium-transporting ATPase activity (GO:0005388);; Molecular Function: ATP binding (GO:0005524);; Cellular Component: vacuole (GO:0005773);; Cellular Component: vacuolar membrane (GO:0005774);; Cellular Component: Golgi apparatus (GO:0005794);; Cellular Component: plasma membrane (GO:0005886);; Cellular Component: integral component of plasma membrane (GO:0005887);; Cellular …	K01537|0.0|bna:106451579|K01537 ATP2C; P-type Ca2+ transporter type 2C [EC:7.2.2.10]	[P]	Inorganic ion transport and metabolism	Cation transporting ATPase, C-terminus;; E1-E2 ATPase;; haloacid dehalogenase-like hydrolase;; Cation transport ATPase (P-type);; Ca2+-ATPase N terminal autoinhibitory domain;; Cation transporter/ATPase, N-terminus;; haloacid dehalogenase-like hydrolase	Putative calcium-transporting ATPase 11, plasma membrane-type OS=Arabidopsis thaliana OX=3702 GN=ACA11 PE=1 SV=1	putative calcium-transporting ATPase 11, plasma membrane-type [Brassica napus]
BnaA09g36670D	chrA09	qAT-A09-1	26475989	26477246	[O]	Posttranslational modification, protein turnover, chaperones	Cellular Component: integral component of membrane (GO:0016021);;	K09518|0.0|bna:106451578|K09518 DNAJB12; DnaJ homolog subfamily B member 12	[O]	Posttranslational modification, protein turnover, chaperones	DnaJ domain;; Domain of unknown function (DUF1977)	Chaperone protein dnaJ 49 OS=Arabidopsis thaliana OX=3702 GN=ATJ49 PE=2 SV=2	chaperone protein dnaJ 49 [Brassica napus]
BnaA09g36680D	chrA09	qAT-A09-1	26477319	26482162	--	--	Cellular Component: nuclear pore (GO:0005643);; Biological Process: protein transport (GO:0015031);; Biological Process: mRNA transport (GO:0051028);;	K14309|0.0|bna:106451577|K14309 NUP93; nuclear pore complex protein Nup93	[D]	Cell cycle control, cell division, chromosome partitioning	Nup93/Nic96	Nuclear pore complex protein NUP93B OS=Arabidopsis thaliana OX=3702 GN=NUP93B PE=1 SV=1	nuclear pore complex protein NUP93B [Brassica napus]
BnaA09g36690D	chrA09	qAT-A09-1	26482496	26483473	--	--	--	K15326|0.0|bna:106451576|K15326 TSEN54; tRNA-splicing endonuclease subunit Sen54	[J]	Translation, ribosomal structure and biogenesis	tRNA-splicing endonuclease subunit sen54 N-term	--	uncharacterized protein BNAA09G36690D [Brassica napus]
BnaA09g36700D	chrA09	qAT-A09-1	26491005	26491883	--	--	--	--|4e-57|bna:106451575|hypothetical protein	[S]	Function unknown	--	--	EGF domain-specific O-linked N-acetylglucosamine transferase-like isoform X2 [Brassica napus]
BnaA09g36710D	chrA09	qAT-A09-1	26494960	26497458	--	--	Biological Process: MAPK cascade (GO:0000165);; Molecular Function: RNA polymerase II regulatory region sequence-specific DNA binding (GO:0000977);; Molecular Function: DNA-binding transcription factor activity (GO:0003700);; Cellular Component: nucleus (GO:0005634);; Biological Process: transcription, DNA-templated (GO:0006351);; Biological Process: pollen development (GO:0009555);; Biological P…	--|1e-179|bna:106451573|hypothetical protein	[K]	Transcription	SRF-type transcription factor (DNA-binding and dimerisation domain);; K-box region	Agamous-like MADS-box protein AGL18 OS=Arabidopsis thaliana OX=3702 GN=AGL18 PE=1 SV=1	agamous-like MADS-box protein AGL18 isoform X2 [Brassica napus]
BnaA09g36720D	chrA09	qAT-A09-1	26500091	26501560	--	--	Molecular Function: enzyme inhibitor activity (GO:0004857);;	--|0.0|bna:106451572|hypothetical protein	--	--	--	Pectinesterase inhibitor 10 OS=Arabidopsis thaliana OX=3702 GN=PMEI10 PE=2 SV=1	uncharacterized protein LOC106451572 [Brassica napus]
BnaA09g36730D	chrA09	qAT-A09-1	26505367	26511709	--	--	Cellular Component: cytoplasm (GO:0005737);; Cellular Component: actin filament (GO:0005884);; Biological Process: actin filament severing (GO:0051014);; Molecular Function: actin filament binding (GO:0051015);; Biological Process: actin filament bundle assembly (GO:0051017);; Biological Process: actin filament capping (GO:0051693);;	--|0.0|bna:106451571|hypothetical protein	[Z]	Cytoskeleton	Gelsolin repeat;; Villin headpiece domain	Villin-3 OS=Arabidopsis thaliana OX=3702 GN=VLN3 PE=1 SV=2	villin-3 [Brassica napus]
BnaA09g36740D	chrA09	qAT-A09-1	26531497	26534212	[K]	Transcription	Molecular Function: RNA binding (GO:0003723);; Molecular Function: endonuclease activity (GO:0004519);; Biological Process: mRNA processing (GO:0006397);; Molecular Function: zinc ion binding (GO:0008270);; Biological Process: RNA modification (GO:0009451);; Cellular Component: chloroplast (GO:0009507);; Biological Process: chloroplast RNA processing (GO:0031425);;	--|0.0|brp:103841648|hypothetical protein	[R]	General function prediction only	PPR repeat family;; PPR repeat;; DYW family of nucleic acid deaminases;; PPR repeat;; Pentatricopeptide repeat domain;; Pentacotripeptide-repeat region of PRORP	Pentatricopeptide repeat-containing protein At3g57430, chloroplastic OS=Arabidopsis thaliana OX=3702 GN=PCMP-H81 PE=2 SV=2	PREDICTED: LOW QUALITY PROTEIN: pentatricopeptide repeat-containing protein At3g57430, chloroplastic [Brassica rapa]
BnaA09g36750D	chrA09	qAT-A09-1	26550967	26551953	--	--	--	--|1e-138|bna:106454964|hypothetical protein	--	--	--	--	uncharacterized protein LOC106454964 [Brassica napus]
BnaA09g36760D	chrA09	qAT-A09-1	26560570	26561050	--	--	--	--|7e-65|bna:106451569|hypothetical protein	--	--	--	--	uncharacterized protein BNAA09G36760D [Brassica napus]
BnaA09g36770D	chrA09	qAT-A09-1	26561444	26567324	[O]	Posttranslational modification, protein turnover, chaperones	Molecular Function: metalloendopeptidase activity (GO:0004222);; Molecular Function: metal ion binding (GO:0046872);;	K01408|0.0|bna:106451568|K01408 IDE; insulysin [EC:3.4.24.56]	[O]	Posttranslational modification, protein turnover, chaperones	Middle or third domain of peptidase_M16;; Peptidase M16 inactive domain;; Insulinase (Peptidase family M16)	Insulin-degrading enzyme-like 2 OS=Arabidopsis thaliana OX=3702 GN=At3g57470 PE=3 SV=2	insulin-degrading enzyme-like 2 isoform X1 [Brassica napus]
BnaA09g36780D	chrA09	qAT-A09-1	26568208	26569127	[R]	General function prediction only	Molecular Function: zinc ion binding (GO:0008270);;	--|1e-172|bna:106454963|hypothetical protein	[R]	General function prediction only	AN1-like Zinc finger	Zinc finger AN1 and C2H2 domain-containing stress-associated protein 13 OS=Arabidopsis thaliana OX=3702 GN=SAP13 PE=2 SV=1	zinc finger AN1 and C2H2 domain-containing stress-associated protein 13-like [Brassica napus]
BnaA09g36790D	chrA09	qAT-A09-1	26570128	26570550	--	--	--	--|1e-93|bna:106454962|hypothetical protein	--	--	--	--	uncharacterized protein BNAA09G36790D [Brassica napus]
BnaA09g36800D	chrA09	qAT-A09-1	26571518	26573456	--	--	Molecular Function: polygalacturonase activity (GO:0004650);; Cellular Component: extracellular region (GO:0005576);; Cellular Component: cell wall (GO:0005618);; Cellular Component: cytoplasm (GO:0005737);; Biological Process: carbohydrate metabolic process (GO:0005975);; Biological Process: cell wall modification involved in abscission (GO:0009830);; Biological Process: anther dehiscence (GO:00…	K01184|0.0|bna:106414348|K01184 E3.2.1.15; polygalacturonase [EC:3.2.1.15]	--	--	Glycosyl hydrolases family 28;; Pectate lyase superfamily protein	Polygalacturonase ADPG1 OS=Arabidopsis thaliana OX=3702 GN=ADPG1 PE=2 SV=1	polygalacturonase ADPG1 [Brassica napus]
BnaA09g36810D	chrA09	qAT-A09-1	26576413	26581132	--	--	Biological Process: response to oxidative stress (GO:0006979);; Cellular Component: plasmodesma (GO:0009506);; Molecular Function: transferase activity, transferring glycosyl groups (GO:0016757);; Biological Process: raffinose catabolic process (GO:0034484);; Molecular Function: raffinose alpha-galactosidase activity (GO:0052692);; Biological Process: response to karrikin (GO:0080167);;	K06617|0.0|bna:106451567|K06617 E2.4.1.82; raffinose synthase [EC:2.4.1.82]	--	--	Raffinose synthase or seed imbibition protein Sip1	Probable galactinol--sucrose galactosyltransferase 2 OS=Arabidopsis thaliana OX=3702 GN=RFS2 PE=2 SV=2	probable galactinol--sucrose galactosyltransferase 2 [Brassica napus]
BnaA09g36820D	chrA09	qAT-A09-1	26589703	26592855	[RTKL]	--	Molecular Function: calmodulin-dependent protein kinase activity (GO:0004683);; Molecular Function: calcium-dependent protein kinase C activity (GO:0004698);; Molecular Function: calcium ion binding (GO:0005509);; Molecular Function: calmodulin binding (GO:0005516);; Molecular Function: ATP binding (GO:0005524);; Cellular Component: nucleus (GO:0005634);; Cellular Component: cytoplasm (GO:0005737…	K13412|0.0|bna:106368206|K13412 CPK; calcium-dependent protein kinase [EC:2.7.11.1]	[T]	Signal transduction mechanisms	Protein kinase domain;; EF hand;; Protein tyrosine kinase;; EF-hand domain pair;; EF-hand domain pair;; EF-hand domain;; EF hand;; Kinase-like;; Cytoskeletal-regulatory complex EF hand;; Secreted protein acidic and rich in cysteine Ca binding region	Calcium-dependent protein kinase 32 OS=Arabidopsis thaliana OX=3702 GN=CPK32 PE=1 SV=1	calcium-dependent protein kinase 32 [Brassica napus]
BnaA09g36830D	chrA09	qAT-A09-1	26593661	26594109	[J]	Translation, ribosomal structure and biogenesis	--	K02907|6e-53|brp:103861081|K02907 RP-L30; large subunit ribosomal protein L30	--	--	Ribosomal protein L30p/L7e	--	PREDICTED: LOW QUALITY PROTEIN: uncharacterized protein LOC103861081 [Brassica rapa]
BnaA09g36840D	chrA09	qAT-A09-1	26594587	26594769	--	--	Molecular Function: transporter activity (GO:0005215);; Cellular Component: integral component of plasma membrane (GO:0005887);; Biological Process: ion transmembrane transport (GO:0034220);;	K09872|3e-19|rsz:108838953|K09872 PIP; aquaporin PIP	[G]	Carbohydrate transport and metabolism	Major intrinsic protein	Aquaporin PIP1-2 OS=Arabidopsis thaliana OX=3702 GN=PIP1-2 PE=1 SV=1	BnaA08g30940D [Brassica napus]
BnaA09g36850D	chrA09	qAT-A09-1	26595643	26597250	--	--	Cellular Component: plasma membrane (GO:0005886);; Biological Process: abscisic acid-activated signaling pathway (GO:0009738);;	--|0.0|bna:106368205|hypothetical protein	--	--	Remorin, C-terminal region	Remorin 4.1 OS=Oryza sativa subsp. japonica OX=39947 GN=REM4.1 PE=1 SV=1	remorin 4.1-like [Brassica napus]
BnaA09g36860D	chrA09	qAT-A09-1	26600558	26609155	[F]	Nucleotide transport and metabolism	Molecular Function: guanylate kinase activity (GO:0004385);; Molecular Function: ATP binding (GO:0005524);; Cellular Component: cytosol (GO:0005829);; Biological Process: gametophyte development (GO:0048229);; Biological Process: regulation of developmental growth (GO:0048638);;	K00942|0.0|bna:106368204|K00942 E2.7.4.8; guanylate kinase [EC:2.7.4.8]	[F]	Nucleotide transport and metabolism	Guanylate kinase;; Domain of unknown function (DUF4371)	Guanylate kinase 2 OS=Arabidopsis thaliana OX=3702 GN=GK-2 PE=2 SV=1	guanylate kinase 2 [Brassica napus]
BnaA09g36870D	chrA09	qAT-A09-1	26616098	26617288	[E]	Amino acid transport and metabolism	Molecular Function: acetylglutamate kinase activity (GO:0003991);; Molecular Function: ATP binding (GO:0005524);; Biological Process: proline biosynthetic process (GO:0006561);; Cellular Component: chloroplast (GO:0009507);; Cellular Component: chloroplast thylakoid (GO:0009534);; Cellular Component: chloroplast stroma (GO:0009570);; Molecular Function: arginine binding (GO:0034618);; Biological …	K00930|0.0|brp:103841661|K00930 argB; acetylglutamate kinase [EC:2.7.2.8]	[E]	Amino acid transport and metabolism	Amino acid kinase family	Acetylglutamate kinase, chloroplastic OS=Arabidopsis thaliana OX=3702 GN=NAGK PE=1 SV=1	PREDICTED: acetylglutamate kinase, chloroplastic [Brassica rapa]
BnaA09g36880D	chrA09	qAT-A09-1	26622905	26623801	--	--	--	--|0.0|bna:106371653|hypothetical protein	--	--	hAT family C-terminal dimerisation region	--	zinc finger MYM-type protein 1-like [Brassica napus]
BnaA09g36890D	chrA09	qAT-A09-1	26623918	26624804	--	--	--	--|4e-93|bna:106371653|hypothetical protein	--	--	Domain of unknown function (DUF4371)	--	zinc finger MYM-type protein 1-like [Brassica napus]
BnaA09g36900D	chrA09	qAT-A09-1	26628287	26629598	--	--	Molecular Function: nutrient reservoir activity (GO:0045735);;	--|1e-131|bna:111210612|hypothetical protein	[A]	RNA processing and modification	--	Vicilin-like seed storage protein At2g18540 OS=Arabidopsis thaliana OX=3702 GN=At2g18540 PE=3 SV=1	protein enabled homolog [Brassica napus]
BnaA09g36910D	chrA09	qAT-A09-1	26629854	26637247	--	--	--	--|0.0|brp:103841666|hypothetical protein	--	--	HEAT repeat	--	PREDICTED: uncharacterized protein LOC103841666 isoform X2 [Brassica rapa]
BnaA09g36920D	chrA09	qAT-A09-1	26640589	26641401	--	--	Molecular Function: DNA-binding transcription factor activity (GO:0003700);; Cellular Component: nucleus (GO:0005634);; Biological Process: transcription, DNA-templated (GO:0006351);; Molecular Function: sequence-specific DNA binding (GO:0043565);; Molecular Function: transcription regulatory region DNA binding (GO:0044212);; Biological Process: positive regulation of transcription, DNA-templated…	--|0.0|bna:106364974|hypothetical protein	--	--	AP2 domain	Dehydration-responsive element-binding protein 2F OS=Arabidopsis thaliana OX=3702 GN=DREB2F PE=1 SV=1	dehydration-responsive element-binding protein 2F-like [Brassica napus]
BnaA09g36930D	chrA09	qAT-A09-1	26642149	26644272	[F]	Nucleotide transport and metabolism	Molecular Function: adenylosuccinate synthase activity (GO:0004019);; Molecular Function: GTP binding (GO:0005525);; Cellular Component: chloroplast (GO:0009507);; Cellular Component: plastid (GO:0009536);; Cellular Component: chloroplast stroma (GO:0009570);; Biological Process: 'de novo' AMP biosynthetic process (GO:0044208);; Biological Process: IMP metabolic process (GO:0046040);; Biological …	K01939|0.0|bna:111210620|K01939 purA; adenylosuccinate synthase [EC:6.3.4.4]	[F]	Nucleotide transport and metabolism	Adenylosuccinate synthetase	Adenylosuccinate synthetase, chloroplastic OS=Arabidopsis thaliana OX=3702 GN=PURA PE=1 SV=1	adenylosuccinate synthetase, chloroplastic-like [Brassica napus]
BnaA09g36940D	chrA09	qAT-A09-1	26644537	26649192	--	--	Cellular Component: Golgi membrane (GO:0000139);; Cellular Component: Golgi apparatus (GO:0005794);; Cellular Component: integral component of membrane (GO:0016021);; Molecular Function: transferase activity, transferring glycosyl groups (GO:0016757);; Biological Process: cell wall organization (GO:0071555);;	--|0.0|brp:103841670|hypothetical protein	[GMW]	--	Exostosin family;; EGF-like domain	Probable glucuronoxylan glucuronosyltransferase F8H OS=Arabidopsis thaliana OX=3702 GN=F8H PE=2 SV=1	PREDICTED: uncharacterized protein LOC103841670 [Brassica rapa]
BnaA09g36950D	chrA09	qAT-A09-1	26655213	26658553	[I]	Lipid transport and metabolism	Molecular Function: 1-acylglycerol-3-phosphate O-acyltransferase activity (GO:0003841);; Cellular Component: endoplasmic reticulum membrane (GO:0005789);; Cellular Component: integral component of membrane (GO:0016021);; Biological Process: CDP-diacylglycerol biosynthetic process (GO:0016024);;	K13523|0.0|boe:106307353|K13523 AGPAT3_4; lysophosphatidic acid acyltransferase / lysophosphatidylinositol acyltransferase [EC:2.3.1.51 2.3.1.-]	[I]	Lipid transport and metabolism	Acyltransferase C-terminus;; Acyltransferase	1-acyl-sn-glycerol-3-phosphate acyltransferase 2 OS=Brassica napus OX=3708 GN=LPAT2 PE=2 SV=1	1-acyl-sn-glycerol-3-phosphate acyltransferase 2-like [Brassica napus]
BnaA09g36960D	chrA09	qAT-A09-1	26659188	26667037	[K]	Transcription	Molecular Function: DNA binding (GO:0003677);; Molecular Function: DNA-directed 5'-3' RNA polymerase activity (GO:0003899);; Cellular Component: nucleus (GO:0005634);; Cellular Component: DNA-directed RNA polymerase I complex (GO:0005736);; Biological Process: transcription by RNA polymerase I (GO:0006360);; Molecular Function: zinc ion binding (GO:0008270);; Cellular Component: plasmodesma (GO:0…	K02999|0.0|bna:106368196|K02999 RPA1; DNA-directed RNA polymerase I subunit RPA1 [EC:2.7.7.6]	[K]	Transcription	RNA polymerase Rpb1, domain 5;; RNA polymerase Rpb1, domain 2;; RNA polymerase Rpb1, domain 3;; RNA polymerase Rpb1, domain 1;; RNA polymerase Rpb1, domain 4	DNA-directed RNA polymerase I subunit 1 OS=Arabidopsis thaliana OX=3702 GN=NRPA1 PE=3 SV=1	DNA-directed RNA polymerase I subunit 1-like isoform X1 [Brassica napus]
BnaA09g36970D	chrA09	qAT-A09-1	26679052	26681281	--	--	Biological Process: cell fate determination (GO:0001709);; Molecular Function: nucleic acid binding (GO:0003676);; Molecular Function: DNA-binding transcription factor activity (GO:0003700);; Cellular Component: nucleus (GO:0005634);; Biological Process: transcription, DNA-templated (GO:0006351);; Biological Process: regulation of transcription, DNA-templated (GO:0006355);; Biological Process: po…	--|0.0|bna:106376525|hypothetical protein	[R]	General function prediction only	Zinc finger, C2H2 type	Zinc finger protein WIP2 OS=Arabidopsis thaliana OX=3702 GN=WIP2 PE=1 SV=1	zinc finger protein WIP2-like [Brassica napus]
BnaA09g36980D	chrA09	qAT-A09-1	26701072	26702157	[RTKL]	--	Molecular Function: protein serine/threonine kinase activity (GO:0004674);; Molecular Function: ATP binding (GO:0005524);; Cellular Component: plasma membrane (GO:0005886);; Biological Process: defense response (GO:0006952);; Biological Process: cell surface receptor signaling pathway (GO:0007166);;	--|0.0|brp:103841678|hypothetical protein	[T]	Signal transduction mechanisms	Protein kinase domain;; Protein tyrosine kinase	Non-functional pseudokinase ZED1 OS=Arabidopsis thaliana OX=3702 GN=ZED1 PE=1 SV=1	PREDICTED: non-functional pseudokinase ZED1-like [Brassica rapa]
BnaA09g36990D	chrA09	qAT-A09-1	26703816	26704934	[RTKL]	--	Molecular Function: protein serine/threonine kinase activity (GO:0004674);; Molecular Function: ATP binding (GO:0005524);; Cellular Component: plasma membrane (GO:0005886);; Biological Process: defense response (GO:0006952);; Biological Process: cell surface receptor signaling pathway (GO:0007166);;	--|0.0|brp:103841679|hypothetical protein	[T]	Signal transduction mechanisms	Protein kinase domain;; Protein tyrosine kinase	Non-functional pseudokinase ZED1 OS=Arabidopsis thaliana OX=3702 GN=ZED1 PE=1 SV=1	PREDICTED: non-functional pseudokinase ZED1-like [Brassica rapa]
BnaA09g37000D	chrA09	qAT-A09-1	26705489	26708114	[RTKL]	--	Molecular Function: protein serine/threonine kinase activity (GO:0004674);; Molecular Function: ATP binding (GO:0005524);; Cellular Component: plasma membrane (GO:0005886);; Biological Process: defense response (GO:0006952);; Biological Process: cell surface receptor signaling pathway (GO:0007166);;	--|1e-160|bna:106380142|hypothetical protein	[T]	Signal transduction mechanisms	Protein kinase domain;; Protein tyrosine kinase	Non-functional pseudokinase ZED1 OS=Arabidopsis thaliana OX=3702 GN=ZED1 PE=1 SV=1	non-functional pseudokinase ZED1-like [Brassica napus]
BnaA09g37010D	chrA09	qAT-A09-1	26708584	26709468	--	--	--	--|2e-24|boe:106310050|hypothetical protein	[T]	Signal transduction mechanisms	--	--	PREDICTED: probable inactive receptor-like protein kinase At1g65250 [Brassica oleracea var. oleracea]
BnaA09g37020D	chrA09	qAT-A09-1	26712447	26713544	--	--	--	--	--	--	--	--	BnaA07g08050D [Brassica napus]
BnaA09g37030D	chrA09	qAT-A09-1	26719872	26721059	[M]	Cell wall/membrane/envelope biogenesis	Molecular Function: endopeptidase activity (GO:0004175);; Molecular Function: serine-type peptidase activity (GO:0008236);; Cellular Component: chloroplast thylakoid lumen (GO:0009543);;	K03797|4e-56|brp:108869772|K03797 E3.4.21.102; carboxyl-terminal processing protease [EC:3.4.21.102]	--	--	--	Carboxyl-terminal-processing peptidase 3, chloroplastic OS=Arabidopsis thaliana OX=3702 GN=CTPA3 PE=3 SV=1	PREDICTED: carboxyl-terminal-processing peptidase 3, chloroplastic-like [Brassica rapa]
BnaA09g37040D	chrA09	qAT-A09-1	26722668	26723684	[RTKL]	--	Molecular Function: protein serine/threonine kinase activity (GO:0004674);; Molecular Function: ATP binding (GO:0005524);; Cellular Component: plasma membrane (GO:0005886);; Biological Process: defense response (GO:0006952);; Biological Process: cell surface receptor signaling pathway (GO:0007166);;	K04733|0.0|bna:111212434|K04733 IRAK4; interleukin-1 receptor-associated kinase 4 [EC:2.7.11.1]	[T]	Signal transduction mechanisms	Protein kinase domain;; Protein tyrosine kinase	Non-functional pseudokinase ZED1 OS=Arabidopsis thaliana OX=3702 GN=ZED1 PE=1 SV=1	non-functional pseudokinase ZED1-like [Brassica napus]
BnaA09g37050D	chrA09	qAT-A09-1	26723902	26724951	[RTKL]	--	Molecular Function: protein serine/threonine kinase activity (GO:0004674);; Molecular Function: ATP binding (GO:0005524);; Cellular Component: plasma membrane (GO:0005886);; Biological Process: cell surface receptor signaling pathway (GO:0007166);;	--|0.0|bna:111212441|hypothetical protein	[T]	Signal transduction mechanisms	Protein kinase domain;; Protein tyrosine kinase	Probable inactive receptor-like protein kinase At1g65250 OS=Arabidopsis thaliana OX=3702 GN=At1g65250 PE=2 SV=1	non-functional pseudokinase ZED1-like [Brassica napus]
BnaA09g37060D	chrA09	qAT-A09-1	26726095	26729633	--	--	Molecular Function: DNA binding (GO:0003677);; Molecular Function: DNA-binding transcription factor activity (GO:0003700);; Cellular Component: nucleus (GO:0005634);; Biological Process: transcription, DNA-templated (GO:0006351);; Biological Process: regulation of transcription, DNA-templated (GO:0006355);;	--|0.0|brp:103841682|hypothetical protein	--	--	Helix-loop-helix DNA-binding domain	Transcription factor bHLH60 OS=Arabidopsis thaliana OX=3702 GN=BHLH60 PE=1 SV=1	PREDICTED: transcription factor bHLH60 [Brassica rapa]
BnaA09g37070D	chrA09	qAT-A09-1	26735649	26737415	--	--	Cellular Component: chloroplast (GO:0009507);;	K18342|0.0|bna:106368186|K18342 OTUD6; OTU domain-containing protein 6 [EC:3.4.19.12]	[TO]	--	OTU-like cysteine protease	OTU domain-containing protein At3g57810 OS=Arabidopsis thaliana OX=3702 GN=At3g57810 PE=2 SV=1	OTU domain-containing protein At3g57810-like [Brassica napus]
BnaA09g37080D	chrA09	qAT-A09-1	26747342	26749869	[RTKL]	--	Molecular Function: protein serine/threonine kinase activity (GO:0004674);; Molecular Function: ATP binding (GO:0005524);; Cellular Component: plasma membrane (GO:0005886);; Cellular Component: plant-type cell wall (GO:0009505);; Cellular Component: chloroplast (GO:0009507);; Cellular Component: chloroplast stroma (GO:0009570);; Biological Process: zygote asymmetric cytokinesis in embryo sac (GO:…	--|0.0|brp:103841685|hypothetical protein	--	--	Protein tyrosine kinase;; Protein kinase domain;; Leucine Rich repeats (2 copies);; Leucine rich repeat N-terminal domain;; Leucine rich repeat;; Leucine Rich Repeat;; Leucine Rich repeat	Receptor protein kinase-like protein ZAR1 OS=Arabidopsis thaliana OX=3702 GN=ZAR1 PE=1 SV=1	PREDICTED: receptor protein kinase-like protein ZAR1 [Brassica rapa]
BnaA09g37090D	chrA09	qAT-A09-1	26751003	26753696	--	--	Cellular Component: nucleus (GO:0005634);; Biological Process: DNA replication (GO:0006260);; Biological Process: defense response (GO:0006952);; Biological Process: mitotic cell cycle (GO:0007067);; Biological Process: regulation of mitotic nuclear division (GO:0007088);; Biological Process: endomitotic cell cycle (GO:0007113);; Biological Process: meiosis I (GO:0007127);; Biological Process: me…	--|1e-175|bna:106368184|hypothetical protein	--	--	--	Protein GIGAS CELL1 OS=Arabidopsis thaliana OX=3702 GN=GIG1 PE=1 SV=1	protein GIGAS CELL1-like [Brassica napus]
BnaA09g37100D	chrA09	qAT-A09-1	26754894	26756604	--	--	Biological Process: carbohydrate transport (GO:0008643);; Cellular Component: integral component of membrane (GO:0016021);;	--|0.0|boe:106342075|hypothetical protein	[GE]	--	Triose-phosphate Transporter family;; UAA transporter family	Probable sugar phosphate/phosphate translocator At3g10290 OS=Arabidopsis thaliana OX=3702 GN=At3g10290 PE=3 SV=1	PREDICTED: probable sugar phosphate/phosphate translocator At5g04160 [Brassica oleracea var. oleracea]
BnaA09g37110D	chrA09	qAT-A09-1	26758604	26758993	--	--	--	--|3e-18|bna:106363556|hypothetical protein	--	--	--	--	peptidyl-prolyl cis-trans isomerase CYP19-1-like [Brassica napus]
BnaA09g37120D	chrA09	qAT-A09-1	26759164	26759271	--	--	--	--|3e-08|rsz:108837226|hypothetical protein	--	--	--	--	PREDICTED: peptidyl-prolyl cis-trans isomerase-like, partial [Raphanus sativus]
BnaA09g37130D	chrA09	qAT-A09-1	26759868	26763348	--	--	--	K16810|0.0|bna:106368182|K16810 TBCCD1; TBCC domain-containing protein 1	[S]	Function unknown	Tubulin binding cofactor C	--	TBCC domain-containing protein 1-like [Brassica napus]
BnaA09g37140D	chrA09	qAT-A09-1	26764926	26766041	--	--	--	K16810|6e-93|bna:106368182|K16810 TBCCD1; TBCC domain-containing protein 1	[S]	Function unknown	--	--	TBCC domain-containing protein 1-like [Brassica napus]
BnaA09g37150D	chrA09	qAT-A09-1	26767246	26768280	--	--	--	--|1e-11|boe:106311873|hypothetical protein	--	--	--	--	protein indeterminate-domain 6, chloroplastic-like isoform X2 [Brassica napus]
BnaA09g37160D	chrA09	qAT-A09-1	26769343	26775529	[R]	General function prediction only	Molecular Function: tRNA binding (GO:0000049);; Biological Process: tRNA wobble cytosine modification (GO:0002101);; Molecular Function: ATP binding (GO:0005524);; Cellular Component: nucleolus (GO:0005730);; Cellular Component: 90S preribosome (GO:0030686);; Biological Process: tRNA acetylation (GO:0051391);; Molecular Function: tRNA N-acetyltransferase activity (GO:0051392);; Biological Process…	K14521|0.0|brp:103841691|K14521 NAT10; N-acetyltransferase 10 [EC:2.3.1.-]	[R]	General function prediction only	GNAT acetyltransferase 2;; Helicase;; Possible tRNA binding domain;; Domain of unknown function (DUF1726);; AAA domain	RNA cytidine acetyltransferase 2 OS=Arabidopsis thaliana OX=3702 GN=At3g57940 PE=2 SV=2	PREDICTED: RNA cytidine acetyltransferase 2 isoform X2 [Brassica rapa]
BnaA09g37170D	chrA09	qAT-A09-1	26778816	26779349	--	--	--	--|1e-127|brp:103841692|hypothetical protein	--	--	Cotton fibre expressed protein	--	PREDICTED: uncharacterized protein LOC103841692 [Brassica rapa]
BnaA09g37180D	chrA09	qAT-A09-1	26782318	26783904	--	--	--	--|0.0|bna:106363555|hypothetical protein	[R]	General function prediction only	ENT domain	--	protein EMSY-LIKE 1-like [Brassica napus]
BnaA09g37190D	chrA09	qAT-A09-1	26784071	26786580	--	--	Molecular Function: nucleotide binding (GO:0000166);; Molecular Function: RNA binding (GO:0003723);; Cellular Component: nucleolus (GO:0005730);; Biological Process: rRNA processing (GO:0006364);; Molecular Function: nucleosome binding (GO:0031491);;	--|0.0|bna:106368180|hypothetical protein	--	--	Myb-like DNA-binding domain;; Bromodomain	Nucleolin 2 OS=Arabidopsis thaliana OX=3702 GN=NUCL2 PE=1 SV=1	desmoplakin-like isoform X2 [Brassica napus]
BnaA09g37200D	chrA09	qAT-A09-1	26787764	26789094	--	--	Cellular Component: extracellular region (GO:0005576);; Cellular Component: primary cell wall (GO:0009530);; Biological Process: cell wall organization (GO:0071555);;	--|0.0|brp:103841696|hypothetical protein	--	--	--	Extensin OS=Zea mays OX=4577 GN=HRGP PE=2 SV=1	PREDICTED: uncharacterized protein LOC103841696 [Brassica rapa]
BnaA09g37210D	chrA09	qAT-A09-1	26804688	26805233	--	--	Cellular Component: nucleus (GO:0005634);; Biological Process: defense response (GO:0006952);;	--|1e-130|brp:103841698|hypothetical protein	--	--	VQ motif	VQ motif-containing protein 25 OS=Arabidopsis thaliana OX=3702 GN=VQ25 PE=3 SV=1	PREDICTED: VQ motif-containing protein 25 [Brassica rapa]
BnaA09g37220D	chrA09	qAT-A09-1	26807317	26808607	[O]	Posttranslational modification, protein turnover, chaperones	--	--|0.0|brp:103841699|hypothetical protein	[O]	Posttranslational modification, protein turnover, chaperones	DnaJ domain	--	PREDICTED: uncharacterized protein LOC103841699 [Brassica rapa]
BnaA09g37230D	chrA09	qAT-A09-1	26809448	26811451	--	--	Molecular Function: ubiquitin-protein transferase activity (GO:0004842);; Cellular Component: endoplasmic reticulum membrane (GO:0005789);; Biological Process: response to osmotic stress (GO:0006970);; Molecular Function: zinc ion binding (GO:0008270);; Biological Process: response to cold (GO:0009409);; Biological Process: response to water deprivation (GO:0009414);; Biological Process: response…	K10666|0.0|bna:106368263|K10666 RNF5; E3 ubiquitin-protein ligase RNF5 [EC:2.3.2.27]	[O]	Posttranslational modification, protein turnover, chaperones	Zinc finger, C3HC4 type (RING finger)	E3 ubiquitin-protein ligase RMA1H1 OS=Capsicum annuum OX=4072 GN=RMA1H1 PE=1 SV=1	uncharacterized protein LOC106368263 [Brassica napus]
BnaA09g37240D	chrA09	qAT-A09-1	26814336	26817319	--	--	Cellular Component: nucleus (GO:0005634);; Cellular Component: cytoplasm (GO:0005737);; Biological Process: multicellular organism development (GO:0007275);; Molecular Function: zinc ion binding (GO:0008270);; Molecular Function: ligase activity (GO:0016874);; Biological Process: ubiquitin-dependent protein catabolic process (GO:0042787);; Biological Process: proteasome-mediated ubiquitin-depende…	K04506|0.0|brp:103841701|K04506 SIAH1; E3 ubiquitin-protein ligase SIAH1 [EC:2.3.2.27]	[R]	General function prediction only	Seven in absentia protein family	E3 ubiquitin-protein ligase SINAT2 OS=Arabidopsis thaliana OX=3702 GN=SINAT2 PE=1 SV=1	PREDICTED: LOW QUALITY PROTEIN: E3 ubiquitin-protein ligase SINAT2 [Brassica rapa]
BnaA09g37250D	chrA09	qAT-A09-1	26817935	26819900	[P]	Inorganic ion transport and metabolism	Molecular Function: manganese ion transmembrane transporter activity (GO:0005384);; Molecular Function: zinc ion transmembrane transporter activity (GO:0005385);; Cellular Component: plant-type vacuole membrane (GO:0009705);; Biological Process: response to zinc ion (GO:0010043);; Cellular Component: integral component of membrane (GO:0016021);; Cellular Component: root hair (GO:0035618);; Biolog…	--|0.0|brp:103841702|hypothetical protein	[P]	Inorganic ion transport and metabolism	Cation efflux family;; Dimerisation domain of Zinc Transporter	Putative metal tolerance protein C3 OS=Arabidopsis thaliana OX=3702 GN=MTPC3 PE=3 SV=2	PREDICTED: putative metal tolerance protein C3 [Brassica rapa]
BnaA09g37260D	chrA09	qAT-A09-1	26827364	26828125	--	--	Molecular Function: DNA-binding transcription factor activity (GO:0003700);; Cellular Component: nucleus (GO:0005634);; Biological Process: transcription, DNA-templated (GO:0006351);; Biological Process: regulation of transcription, DNA-templated (GO:0006355);; Biological Process: multicellular organism development (GO:0007275);; Biological Process: response to gibberellin (GO:0009739);; Biologic…	--|0.0|brp:103841703|hypothetical protein	--	--	C2H2-type zinc finger	Zinc finger protein GIS OS=Arabidopsis thaliana OX=3702 GN=GIS PE=1 SV=1	PREDICTED: zinc finger protein GIS [Brassica rapa]
BnaA09g37270D	chrA09	qAT-A09-1	26843501	26845936	--	--	Molecular Function: RNA polymerase II regulatory region sequence-specific DNA binding (GO:0000977);; Molecular Function: DNA binding (GO:0003677);; Molecular Function: DNA-binding transcription factor activity (GO:0003700);; Cellular Component: nucleus (GO:0005634);; Biological Process: transcription, DNA-templated (GO:0006351);; Biological Process: positive regulation of transcription, DNA-templ…	--|0.0|brp:103841706|hypothetical protein	--	--	bZIP transcription factor;; Basic region leucine zipper;; bZIP Maf transcription factor	Basic leucine zipper 61 OS=Arabidopsis thaliana OX=3702 GN=BZIP61 PE=1 SV=1	PREDICTED: basic leucine zipper 61 [Brassica rapa]
BnaA09g37280D	chrA09	qAT-A09-1	26855361	26856887	[S]	Function unknown	--	K03434|1e-118|boe:106312636|K03434 PIGL; N-acetylglucosaminylphosphatidylinositol deacetylase [EC:3.5.1.89]	[M]	Cell wall/membrane/envelope biogenesis	GlcNAc-PI de-N-acetylase	--	PREDICTED: LOW QUALITY PROTEIN: probable N-acetylglucosaminyl-phosphatidylinositol de-N-acetylase [Brassica oleracea var. oleracea]
BnaA09g37290D	chrA09	qAT-A09-1	26856951	26859483	[J]	Translation, ribosomal structure and biogenesis	Molecular Function: tRNA binding (GO:0000049);; Molecular Function: phenylalanine-tRNA ligase activity (GO:0004826);; Molecular Function: ATP binding (GO:0005524);; Cellular Component: mitochondrion (GO:0005739);; Cellular Component: mitochondrial matrix (GO:0005759);; Biological Process: phenylalanyl-tRNA aminoacylation (GO:0006432);; Cellular Component: chloroplast (GO:0009507);; Cellular Compo…	K01889|0.0|bna:106368259|K01889 FARSA; phenylalanyl-tRNA synthetase alpha chain [EC:6.1.1.20]	[J]	Translation, ribosomal structure and biogenesis	tRNA synthetases class II core domain (F);; Ferredoxin-fold anticodon binding domain	Phenylalanine--tRNA ligase, chloroplastic/mitochondrial OS=Arabidopsis thaliana OX=3702 GN=At3g58140 PE=1 SV=1	phenylalanine--tRNA ligase, chloroplastic/mitochondrial [Brassica napus]
BnaA09g37300D	chrA09	qAT-A09-1	26859899	26861551	--	--	Cellular Component: Golgi membrane (GO:0000139);; Cellular Component: nucleus (GO:0005634);; Cellular Component: endoplasmic reticulum membrane (GO:0005789);; Cellular Component: plasma membrane (GO:0005886);; Biological Process: protein transport (GO:0015031);; Cellular Component: integral component of membrane (GO:0016021);; Biological Process: vesicle-mediated transport (GO:0016192);;	K08504|1e-78|brp:103841711|K08504 BET1; blocked early in transport 1	[U]	Intracellular trafficking, secretion, and vesicular transport	--	Bet1-like SNARE 1-1 OS=Arabidopsis thaliana OX=3702 GN=BET11 PE=1 SV=1	PREDICTED: bet1-like SNARE 1-1 [Brassica rapa]
BnaA09g37310D	chrA09	qAT-A09-1	26862597	26864551	[C]	Energy production and conversion	Cellular Component: cytosol (GO:0005829);; Biological Process: peptidyl-lysine modification to peptidyl-hypusine (GO:0008612);; Molecular Function: deoxyhypusine monooxygenase activity (GO:0019135);; Molecular Function: metal ion binding (GO:0046872);;	K06072|0.0|brp:103841712|K06072 DOHH; deoxyhypusine monooxygenase [EC:1.14.99.29]	[R]	General function prediction only	HEAT repeats;; PBS lyase HEAT-like repeat;; HEAT repeat	Deoxyhypusine hydroxylase OS=Arabidopsis thaliana OX=3702 GN=At3g58180 PE=1 SV=1	PREDICTED: deoxyhypusine hydroxylase [Brassica rapa]
BnaA09g37320D	chrA09	qAT-A09-1	26868741	26869540	--	--	Cellular Component: nucleus (GO:0005634);; Biological Process: lateral root formation (GO:0010311);;	K13945|1e-167|bna:106365016|K13945 LBD29; LOB domain-containing protein 29	--	--	Lateral organ boundaries (LOB) domain	LOB domain-containing protein 29 OS=Arabidopsis thaliana OX=3702 GN=LBD29 PE=2 SV=1	LOB domain-containing protein 29 [Brassica napus]
BnaA09g37330D	chrA09	qAT-A09-1	26883260	26884625	--	--	--	--|0.0|brp:103841714|hypothetical protein	[DR]	--	MATH domain;; Arabidopsis phospholipase-like protein (PEARLI 4)	MATH domain and coiled-coil domain-containing protein At3g58370 OS=Arabidopsis thaliana OX=3702 GN=At3g58370 PE=4 SV=3	PREDICTED: MATH domain and coiled-coil domain-containing protein At3g58370 [Brassica rapa]
BnaA09g37340D	chrA09	qAT-A09-1	26890736	26893954	--	--	--	--|1e-163|brp:103841716|hypothetical protein	[DR]	--	MATH domain;; Arabidopsis phospholipase-like protein (PEARLI 4)	MATH domain and coiled-coil domain-containing protein At3g58370 OS=Arabidopsis thaliana OX=3702 GN=At3g58370 PE=4 SV=3	PREDICTED: MATH domain and coiled-coil domain-containing protein At3g58340-like [Brassica rapa]
BnaA09g37350D	chrA09	qAT-A09-1	26895126	26896313	--	--	--	--|0.0|brp:103841717|hypothetical protein	[DR]	--	MATH domain	MATH domain and coiled-coil domain-containing protein At3g58370 OS=Arabidopsis thaliana OX=3702 GN=At3g58370 PE=4 SV=3	PREDICTED: MATH domain and coiled-coil domain-containing protein At3g58370-like [Brassica rapa]
BnaA09g37360D	chrA09	qAT-A09-1	26896555	26897827	--	--	--	--|1e-167|brp:103841721|hypothetical protein	[DR]	--	MATH domain	MATH domain and coiled-coil domain-containing protein At3g58340 OS=Arabidopsis thaliana OX=3702 GN=At3g58340 PE=4 SV=3	PREDICTED: MATH domain and coiled-coil domain-containing protein At3g58340-like [Brassica rapa]
BnaA09g37370D	chrA09	qAT-A09-1	26898159	26901191	--	--	--	--|1e-156|boe:106309182|hypothetical protein	[DR]	--	--	MATH domain and coiled-coil domain-containing protein At3g58410 OS=Arabidopsis thaliana OX=3702 GN=At3g58410 PE=4 SV=2	PREDICTED: MATH domain and coiled-coil domain-containing protein At3g58410-like [Brassica oleracea var. oleracea]
BnaA09g37380D	chrA09	qAT-A09-1	26906798	26908190	--	--	--	--|0.0|bna:106403216|hypothetical protein	[DR]	--	--	MATH domain and coiled-coil domain-containing protein At3g58410 OS=Arabidopsis thaliana OX=3702 GN=At3g58410 PE=4 SV=2	MATH domain and coiled-coil domain-containing protein At3g58410-like [Brassica napus]
BnaA09g37390D	chrA09	qAT-A09-1	26909813	26910826	[T]	Signal transduction mechanisms	Cellular Component: plasma membrane (GO:0005886);; Biological Process: response to stress (GO:0006950);; Molecular Function: AMP binding (GO:0016208);;	--|1e-133|brp:103841722|hypothetical protein	--	--	Universal stress protein family	Universal stress protein A-like protein OS=Arabidopsis thaliana OX=3702 GN=At3g01520 PE=1 SV=2	PREDICTED: uncharacterized protein LOC103841722 isoform X1 [Brassica rapa]
BnaA09g37400D	chrA09	qAT-A09-1	26910889	26913780	[R]	General function prediction only	Molecular Function: serine-type endopeptidase activity (GO:0004252);; Cellular Component: integral component of membrane (GO:0016021);;	--|0.0|bna:106402397|hypothetical protein	[S]	Function unknown	Rhomboid family;; UBA/TS-N domain;; Der1-like family	Rhomboid-like protein 15 OS=Arabidopsis thaliana OX=3702 GN=RBL15 PE=1 SV=2	rhomboid-like protein 15 [Brassica napus]
BnaA09g37410D	chrA09	qAT-A09-1	26914377	26915404	--	--	--	K22855|0.0|bna:106404513|K22855 EEF1AKMT1; EEF1A lysine methyltransferase 1 [EC:2.1.1.-]	[S]	Function unknown	Probable N6-adenine methyltransferase	--	EEF1A lysine methyltransferase 1 [Brassica napus]
BnaA09g37420D	chrA09	qAT-A09-1	26916141	26918252	--	--	Cellular Component: nucleus (GO:0005634);; Cellular Component: cytoplasm (GO:0005737);;	--|4e-34|boe:106340937|hypothetical protein	--	--	--	IQ domain-containing protein IQM6 OS=Arabidopsis thaliana OX=3702 GN=IQM6 PE=2 SV=1	IQ domain-containing protein IQM6 [Brassica napus]
BnaA09g37430D	chrA09	qAT-A09-1	26918326	26921484	--	--	Molecular Function: mRNA binding (GO:0003729);; Molecular Function: translation initiation factor activity (GO:0003743);; Cellular Component: nucleus (GO:0005634);; Cellular Component: cytosol (GO:0005829);; Cellular Component: eukaryotic translation initiation factor 3 complex (GO:0005852);; Biological Process: translational initiation (GO:0006413);; Molecular Function: translation initiation fa…	K03252|0.0|bna:106404848|K03252 EIF3C; translation initiation factor 3 subunit C	[J]	Translation, ribosomal structure and biogenesis	Eukaryotic translation initiation factor 3 subunit 8 N-terminus;; PCI domain	Eukaryotic translation initiation factor 3 subunit C OS=Arabidopsis thaliana OX=3702 GN=TIF3C1 PE=1 SV=2	eukaryotic translation initiation factor 3 subunit C-like [Brassica napus]
BnaA09g37440D	chrA09	qAT-A09-1	26922250	26923719	--	--	--	--|0.0|boe:106303196|hypothetical protein	--	--	FBD;; F-box domain	F-box/FBD/LRR-repeat protein At4g26340 OS=Arabidopsis thaliana OX=3702 GN=At4g26340 PE=2 SV=1	PREDICTED: F-box/FBD/LRR-repeat protein At4g26340-like [Brassica oleracea var. oleracea]
BnaA09g37450D	chrA09	qAT-A09-1	26924353	26927924	[T]	Signal transduction mechanisms	Cellular Component: protein phosphatase type 2A complex (GO:0000159);; Molecular Function: phosphoprotein phosphatase activity (GO:0004721);; Cellular Component: nucleus (GO:0005634);; Cellular Component: nucleolus (GO:0005730);; Cellular Component: cytoplasm (GO:0005737);; Cellular Component: cytosol (GO:0005829);; Biological Process: protein dephosphorylation (GO:0006470);; Molecular Function: …	K04382|0.0|brp:103841728|K04382 PPP2C; serine/threonine-protein phosphatase 2A catalytic subunit [EC:3.1.3.16]	[T]	Signal transduction mechanisms	Calcineurin-like phosphoesterase	Serine/threonine-protein phosphatase PP2A-4 catalytic subunit OS=Arabidopsis thaliana OX=3702 GN=PP2A4 PE=1 SV=1	PREDICTED: serine/threonine-protein phosphatase PP2A-3 catalytic subunit [Brassica rapa]
BnaA09g37460D	chrA09	qAT-A09-1	26928113	26931349	[LKJ]	--	Molecular Function: mRNA binding (GO:0003729);; Molecular Function: ATP-dependent RNA helicase activity (GO:0004004);; Molecular Function: ATP binding (GO:0005524);; Cellular Component: nucleolus (GO:0005730);; Cellular Component: peroxisome (GO:0005777);; Cellular Component: plasma membrane (GO:0005886);; Biological Process: RNA secondary structure unwinding (GO:0010501);;	K11594|0.0|bna:106405705|K11594 DDX3X; ATP-dependent RNA helicase DDX3X [EC:3.6.4.13]	[A]	RNA processing and modification	DEAD/DEAH box helicase;; Helicase conserved C-terminal domain	DEAD-box ATP-dependent RNA helicase 11 OS=Arabidopsis thaliana OX=3702 GN=RH11 PE=1 SV=1	DEAD-box ATP-dependent RNA helicase 11-like isoform X1 [Brassica napus]
BnaA09g37470D	chrA09	qAT-A09-1	26931828	26933237	--	--	--	--|0.0|boe:106308157|hypothetical protein	--	--	Plant organelle RNA recognition domain	Protein WHAT&apos;S THIS FACTOR 1 homolog OS=Oryza sativa subsp. japonica OX=39947 GN=Os05g0571100 PE=2 SV=1	PREDICTED: protein ROOT PRIMORDIUM DEFECTIVE 1 [Brassica oleracea var. oleracea]
BnaA09g37480D	chrA09	qAT-A09-1	26933771	26936573	--	--	Cellular Component: cytosol (GO:0005829);;	K10268|0.0|bna:106368148|K10268 FBXL2_20; F-box and leucine-rich repeat protein 2/20	[R]	General function prediction only	Leucine Rich repeat;; Leucine Rich repeats (2 copies);; Leucine Rich Repeat	F-box protein At3g58530 OS=Arabidopsis thaliana OX=3702 GN=At3g58530 PE=2 SV=1	F-box protein At3g58530 [Brassica napus]
BnaA09g37490D	chrA09	qAT-A09-1	26941311	26942708	--	--	--	--|0.0|bna:106379614|hypothetical protein	--	--	Protein of unknown function (DUF688)	--	uncharacterized protein LOC106379614 [Brassica napus]
BnaA09g37500D	chrA09	qAT-A09-1	26961803	26962348	--	--	Molecular Function: DNA binding (GO:0003677);; Cellular Component: nucleus (GO:0005634);; Biological Process: regulation of transcription, DNA-templated (GO:0006355);; Biological Process: multicellular organism development (GO:0007275);; Biological Process: mRNA transcription (GO:0009299);; Biological Process: response to light stimulus (GO:0009416);; Biological Process: post-embryonic plant morp…	--|1e-136|bna:106379616|hypothetical protein	--	--	Protein of unknown function (DUF640)	Protein LIGHT-DEPENDENT SHORT HYPOCOTYLS 9 OS=Arabidopsis thaliana OX=3702 GN=LSH9 PE=1 SV=1	protein LIGHT-DEPENDENT SHORT HYPOCOTYLS 9 [Brassica napus]
BnaA09g37510D	chrA09	qAT-A09-1	26976174	26977760	--	--	Cellular Component: extracellular space (GO:0005615);;	--|1e-122|brp:103853656|hypothetical protein	--	--	Pollen proteins Ole e I like	Pollen-specific protein-like At4g18596 OS=Arabidopsis thaliana OX=3702 GN=At4g18596 PE=2 SV=1	PREDICTED: pollen-specific protein-like At4g18596 [Brassica rapa]
BnaA09g37520D	chrA09	qAT-A09-1	27028141	27030626	--	--	Biological Process: putrescine biosynthetic process from arginine (GO:0033388);; Molecular Function: N-carbamoylputrescine amidase activity (GO:0050126);;	--|1e-81|brp:103832780|hypothetical protein	[E]	Amino acid transport and metabolism	--	N-carbamoylputrescine amidase OS=Oryza sativa subsp. japonica OX=39947 GN=CPA PE=2 SV=1	PREDICTED: uncharacterized protein LOC103832780 [Brassica rapa]
